# Supplementary material for: Assessment of drug-susceptible and multidrug-resistant tuberculosis (MDR-TB) in the Central Region of Somalia: A 3-year retrospective study
Source: PLOS Glob Public Health. 2023 Sep 7;3(9):e0002319. doi: 10.1371/journal.pgph.0002319 (PMC10484424; doi:10.1371/journal.pgph.0002319)
Supplement: S1 Data — (XLSX) [file pgph.0002319.s002.xlsx]

## Sheet: MDR
S/NO	Year	Categorised year	Age	Gender	Location	Location by groub	Result
1	2019	Pre-covid 19	Old	Female	Non central regions	Nugal	MDR
2	2019	Pre-covid 19	Old	Female	Non central regions	Somali-ethiopia Region	MDR
3	2019	Pre-covid 19	Old	Male	Non central regions	Bari	MDR
4	2019	Pre-covid 19	Old	Female	Non central regions	Bari	MDR
5	2019	Pre-covid 19	Old	Male	Non central regions	Nugal	MDR
6	2019	Pre-covid 19	Young	Male	Non central regions	Nugal	MDR
7	2019	Pre-covid 19	Old	Female	Central regions	Galgadud	MDR
8	2019	Pre-covid 19	Old	Male	Central regions	Mudug	MDR
9	2019	Pre-covid 19	Old	Male	Central regions	Mudug	MDR
10	2019	Pre-covid 19	Old	Male	Central regions	Mudug	MDR
11	2019	Pre-covid 19	Old	Female	Central regions	Mudug	MDR
12	2019	Pre-covid 19	Old	Female	Central regions	Mudug	MDR
13	2019	Pre-covid 19	Old	Male	Central regions	Mudug	MDR
14	2019	Pre-covid 19	Old	Female	Central regions	Mudug	MDR
15	2019	Pre-covid 19	Old	Male	Central regions	Mudug	MDR
16	2019	Pre-covid 19	Old	Male	Central regions	Mudug	MDR
17	2019	Pre-covid 19	Old	Male	Non central regions	Nugal	MDR
18	2019	Pre-covid 19	Young	Male	Non central regions	Nugal	MDR
19	2019	Pre-covid 19	Old	Male	Non central regions	Karkar	MDR
20	2019	Pre-covid 19	Old	Female	Non central regions	Nugal	MDR
21	2019	Pre-covid 19	Old	Male	Non central regions	Bari	MDR
22	2019	Pre-covid 19	Old	Male	Non central regions	Bari	MDR
23	2019	Pre-covid 19	Old	Male	Non central regions	Bari	MDR
24	2019	Pre-covid 19	Old	Male	Central regions	Mudug	MDR
25	2019	Pre-covid 19	Old	Female	Central regions	Mudug	MDR
26	2019	Pre-covid 19	Old	Male	Non central regions	Nugal	MDR
27	2019	Pre-covid 19	Old	Male	Non central regions	Nugal	MDR
28	2019	Pre-covid 19	Old	Female	Central regions	Mudug	MDR
29	2019	Pre-covid 19	Old	Female	Central regions	Mudug	MDR
30	2019	Pre-covid 19	Old	Male	Non central regions	Karkar	MDR
31	2020	In-covid 19	Old	Female	Non central regions	Nugal	MDR
32	2020	In-covid 19	Old	Male	Non central regions	Nugal	MDR
33	2020	In-covid 19	Old	Male	Non central regions	Bari	MDR
34	2020	In-covid 19	Old	Male	Non central regions	Bari	MDR
35	2020	In-covid 19	Young	Female	Non central regions	Bari	MDR
36	2020	In-covid 19	Old	Male	Central regions	Mudug	MDR
37	2020	In-covid 19	Old	Male	Central regions	Mudug	MDR
38	2020	In-covid 19	Old	Male	Central regions	Mudug	MDR
39	2020	In-covid 19	Old	Male	Central regions	Mudug	MDR
40	2020	In-covid 19	Old	Male	Central regions	Mudug	MDR
41	2020	In-covid 19	Young	Female	Central regions	Mudug	MDR
42	2020	In-covid 19	Old	Male	Central regions	Mudug	MDR
43	2020	In-covid 19	Old	Male	Central regions	Mudug	MDR
44	2020	In-covid 19	Old	Female	Central regions	Mudug	MDR
45	2020	In-covid 19	Old	Male	Central regions	Mudug	MDR
46	2020	In-covid 19	Old	Male	Non central regions	Nugal	MDR
47	2020	In-covid 19	Old	Male	Central regions	Galgadud	MDR
48	2020	In-covid 19	Old	Male	Non central regions	Nugal	MDR
49	2020	In-covid 19	Old	Female	Central regions	Mudug	MDR
50	2020	In-covid 19	Old	Male	Central regions	Mudug	MDR
51	2020	In-covid 19	Old	Female	Central regions	Galgadud	MDR
52	2020	In-covid 19	Old	Male	Central regions	Mudug	MDR
53	2020	In-covid 19	Old	Male	Central regions	Mudug	MDR
54	2020	In-covid 19	Old	Male	Central regions	Mudug	MDR
55	2021	In-covid 19	Old	Male	Non central regions	Bari	MDR
56	2021	In-covid 19	Old	Male	Non central regions	Bari	MDR
57	2021	In-covid 19	Old	Male	Non central regions	Bari	MDR
58	2021	In-covid 19	Old	Male	Non central regions	Bari	MDR
59	2021	In-covid 19	Old	Male	Non central regions	Bari	MDR
60	2021	In-covid 19	Old	Male	Non central regions	Bari	MDR
61	2021	In-covid 19	Young	Male	Non central regions	Bari	MDR
62	2021	In-covid 19	Old	Male	Non central regions	Bari	MDR
63	2021	In-covid 19	Young	Female	Non central regions	Bari	MDR
64	2021	In-covid 19	Old	Female	Non central regions	Bari	MDR
65	2021	In-covid 19	Old	Male	Non central regions	Bari	MDR
66	2021	In-covid 19	Old	Male	Central regions	GALGADUD	MDR
67	2021	In-covid 19	Old	Male	Central regions	GALGADUD	MDR
68	2021	In-covid 19	Old	Male	Central regions	GALGADUD	MDR
69	2021	In-covid 19	Old	Male	Central regions	Mudug	MDR
70	2021	In-covid 19	Old	Male	Central regions	Mudug	MDR
71	2021	In-covid 19	Old	Male	Central regions	Mudug	MDR
72	2021	In-covid 19	Old	Male	Central regions	Mudug	MDR
73	2021	In-covid 19	Old	Male	Central regions	Mudug	MDR
74	2021	In-covid 19	Old	Male	Central regions	Mudug	MDR
75	2021	In-covid 19	Old	Male	Central regions	Mudug	MDR
76	2021	In-covid 19	Old	Female	Central regions	Mudug	MDR
77	2021	In-covid 19	Young	Male	Central regions	Mudug	MDR
78	2021	In-covid 19	Old	Male	Central regions	Mudug	MDR
79	2021	In-covid 19	Old	Male	Non central regions	Nugal	MDR
80	2021	In-covid 19	Old	Female	Non central regions	Nugal	MDR
81	2021	In-covid 19	Old	Male	Non central regions	Nugal	MDR
82	2021	In-covid 19	Old	Male	Non central regions	Nugal	MDR
83	2021	In-covid 19	Old	Male	Non central regions	Nugal	MDR
84	2021	In-covid 19	Old	Female	Non central regions	Nugal	MDR
85	2021	In-covid 19	Old	Female	Non central regions	Nugal	MDR
86	2021	In-covid 19	Old	Male	Non central regions	Bari	MDR
87	2021	In-covid 19	Old	Male	Non central regions	Bari	MDR
88	2021	In-covid 19	Old	Female	Non central regions	Nugal	MDR
89	2021	In-covid 19	Old	Female	Central regions	Mudug	MDR
90	2021	In-covid 19	Old	Male	Central regions	Mudug	MDR
91	2021	In-covid 19	Young	Male	Central regions	Mudug	MDR
92	2021	In-covid 19	Old	Female	Non central regions	Bari	MDR
93	2021	In-covid 19	Old	Female	Non central regions	Nugal	MDR
94	2021	In-covid 19	Old	Male	Non central regions	Karkar	MDR
95	2021	In-covid 19	Old	Male	Non central regions	Nugal	MDR

## Sheet: DST
S/N	YEAR	Categorised year	GENDER	AGE	RESULT	LOCATION	Location by group
1	2019	pre-covid 19	Female	Old	DST	Non central regions	Banadir
2	2019	pre-covid 19	Female	Old	DST	Non central regions	Banadir
3	2019	pre-covid 19	Male	Old	DST	Non central regions	Banadir
4	2019	pre-covid 19	Male	Young	DST	Non central regions	Banadir
5	2019	pre-covid 19	Male	Old	DST	Non central regions	Banadir
6	2019	pre-covid 19	Male	Old	DST	Non central regions	Bari
7	2019	pre-covid 19	Male	Old	DST	Non central regions	Bari
8	2019	pre-covid 19	Male	Old	DST	Central regions	Galgadud
9	2019	pre-covid 19	Male	Old	DST	Central regions	Mudug
10	2019	pre-covid 19	Male	Old	DST	Central regions	Mudug
11	2019	pre-covid 19	Female	Old	DST	Central regions	Mudug
12	2019	pre-covid 19	Female	Old	DST	Central regions	Mudug
13	2019	pre-covid 19	Male	Old	DST	Central regions	Mudug
14	2019	pre-covid 19	Female	Old	DST	Central regions	Mudug
15	2019	pre-covid 19	Male	Old	DST	Central regions	Mudug
16	2019	pre-covid 19	Female	Young	DST	Central regions	Mudug
17	2019	pre-covid 19	Male	Old	DST	Central regions	Mudug
18	2019	pre-covid 19	Male	Old	DST	Central regions	Mudug
19	2019	pre-covid 19	Male	Old	DST	Central regions	Mudug
20	2019	pre-covid 19	Male	Old	DST	Central regions	Mudug
21	2019	pre-covid 19	Male	Old	DST	Central regions	Mudug
22	2019	pre-covid 19	Male	Young	DST	Central regions	Mudug
23	2019	pre-covid 19	Female	Old	DST	Central regions	Mudug
24	2019	pre-covid 19	Female	Old	DST	Central regions	Mudug
25	2019	pre-covid 19	Female	Young	DST	Central regions	Mudug
26	2019	pre-covid 19	Female	Old	DST	Central regions	Mudug
27	2019	pre-covid 19	Female	Young	DST	Central regions	Mudug
28	2019	pre-covid 19	Female	Old	DST	Central regions	Mudug
29	2019	pre-covid 19	Female	Old	DST	Central regions	Mudug
30	2019	pre-covid 19	Female	Old	DST	Central regions	Mudug
31	2019	pre-covid 19	Female	Old	DST	Central regions	Mudug
32	2019	pre-covid 19	Female	Old	DST	Central regions	Mudug
33	2019	pre-covid 19	Female	Old	DST	Central regions	Mudug
34	2019	pre-covid 19	Female	Old	DST	Central regions	Mudug
35	2019	pre-covid 19	Female	Old	DST	Central regions	Mudug
36	2019	pre-covid 19	Female	Old	DST	Central regions	Mudug
37	2019	pre-covid 19	Female	Young	DST	Central regions	Mudug
38	2019	pre-covid 19	Male	Old	DST	Central regions	Mudug
39	2019	pre-covid 19	Male	Old	DST	Central regions	Mudug
40	2019	pre-covid 19	Male	Old	DST	Central regions	Mudug
41	2019	pre-covid 19	Male	Young	DST	Central regions	Mudug
42	2019	pre-covid 19	Male	Young	DST	Central regions	Mudug
43	2019	pre-covid 19	Male	Old	DST	Central regions	Mudug
44	2019	pre-covid 19	Male	Old	DST	Central regions	Mudug
45	2019	pre-covid 19	Male	Old	DST	Central regions	Mudug
46	2019	pre-covid 19	Male	Old	DST	Central regions	Mudug
47	2019	pre-covid 19	Male	Old	DST	Central regions	Mudug
48	2019	pre-covid 19	Male	Old	DST	Central regions	Mudug
49	2019	pre-covid 19	Female	Old	DST	Central regions	Mudug
50	2019	pre-covid 19	Male	Old	DST	Central regions	Mudug
51	2019	pre-covid 19	Male	Old	DST	Central regions	Mudug
52	2019	pre-covid 19	Male	Young	DST	Central regions	Mudug
53	2019	pre-covid 19	Male	Old	DST	Central regions	Mudug
54	2019	pre-covid 19	Male	Old	DST	Central regions	Mudug
55	2019	pre-covid 19	Male	Old	DST	Central regions	Mudug
56	2019	pre-covid 19	Female	Young	DST	Central regions	Mudug
57	2019	pre-covid 19	Female	Old	DST	Central regions	Mudug
58	2019	pre-covid 19	Female	Young	DST	Central regions	Mudug
59	2019	pre-covid 19	Female	Young	DST	Central regions	Mudug
60	2019	pre-covid 19	Female	Old	DST	Central regions	Mudug
61	2019	pre-covid 19	Male	Old	DST	Central regions	Mudug
62	2019	pre-covid 19	Male	Old	DST	Central regions	Mudug
63	2019	pre-covid 19	Female	Young	DST	Central regions	Mudug
64	2019	pre-covid 19	Male	Old	DST	Central regions	Mudug
65	2019	pre-covid 19	Male	Old	DST	Central regions	Mudug
66	2019	pre-covid 19	Female	Old	DST	Central regions	Mudug
67	2019	pre-covid 19	Female	Young	DST	Central regions	Mudug
68	2019	pre-covid 19	Female	Old	DST	Central regions	Mudug
69	2019	pre-covid 19	Male	Old	DST	Central regions	Mudug
70	2019	pre-covid 19	Male	Young	DST	Central regions	Mudug
71	2019	pre-covid 19	Male	Old	DST	Central regions	Mudug
72	2019	pre-covid 19	Male	Old	DST	Central regions	Mudug
73	2019	pre-covid 19	Male	Old	DST	Central regions	Mudug
74	2019	pre-covid 19	Male	Old	DST	Central regions	Mudug
75	2019	pre-covid 19	Male	Old	DST	Central regions	Mudug
76	2019	pre-covid 19	Male	Old	DST	Central regions	Mudug
77	2019	pre-covid 19	Male	Old	DST	Central regions	Mudug
78	2019	pre-covid 19	Male	Old	DST	Central regions	Mudug
79	2019	pre-covid 19	Male	Old	DST	Central regions	Mudug
80	2019	pre-covid 19	Male	Young	DST	Central regions	Mudug
81	2019	pre-covid 19	Female	Old	DST	Central regions	Mudug
82	2019	pre-covid 19	Male	Old	DST	Central regions	Mudug
83	2019	pre-covid 19	Male	Old	DST	Central regions	Mudug
84	2019	pre-covid 19	Male	Old	DST	Central regions	Mudug
85	2019	pre-covid 19	Female	Old	DST	Central regions	Mudug
86	2019	pre-covid 19	Female	Young	DST	Central regions	Mudug
87	2019	pre-covid 19	Male	Old	DST	Central regions	Mudug
88	2019	pre-covid 19	Male	Old	DST	Central regions	Mudug
89	2019	pre-covid 19	Male	Old	DST	Central regions	Mudug
90	2019	pre-covid 19	Male	Old	DST	Central regions	Mudug
91	2019	pre-covid 19	Male	Old	DST	Central regions	Mudug
92	2019	pre-covid 19	Male	Old	DST	Central regions	Mudug
93	2019	pre-covid 19	Female	Young	DST	Central regions	Mudug
94	2019	pre-covid 19	Male	Old	DST	Central regions	Mudug
95	2019	pre-covid 19	Male	Old	DST	Central regions	Mudug
96	2019	pre-covid 19	Male	Old	DST	Central regions	Mudug
97	2019	pre-covid 19	Male	Old	DST	Central regions	Mudug
98	2019	pre-covid 19	Male	Old	DST	Central regions	Mudug
99	2019	pre-covid 19	Male	Old	DST	Central regions	Mudug
100	2019	pre-covid 19	Male	Old	DST	Central regions	Mudug
101	2019	pre-covid 19	Male	Old	DST	Central regions	Mudug
102	2019	pre-covid 19	Male	Old	DST	Central regions	Mudug
103	2019	pre-covid 19	Male	Old	DST	Central regions	Mudug
104	2019	pre-covid 19	Male	Old	DST	Central regions	Mudug
105	2019	pre-covid 19	Male	Old	DST	Central regions	Mudug
106	2019	pre-covid 19	Male	Old	DST	Central regions	Mudug
107	2019	pre-covid 19	Male	Young	DST	Central regions	Mudug
108	2019	pre-covid 19	Male	Old	DST	Central regions	Mudug
109	2019	pre-covid 19	Male	Young	DST	Central regions	Mudug
110	2019	pre-covid 19	Male	Old	DST	Central regions	Mudug
111	2019	pre-covid 19	Male	Old	DST	Central regions	Mudug
112	2019	pre-covid 19	Male	Old	DST	Central regions	Mudug
113	2019	pre-covid 19	Male	Old	DST	Central regions	Mudug
114	2019	pre-covid 19	Male	Old	DST	Central regions	Mudug
115	2019	pre-covid 19	Male	Young	DST	Central regions	Mudug
116	2019	pre-covid 19	Male	Old	DST	Central regions	Mudug
117	2019	pre-covid 19	Male	Old	DST	Central regions	Mudug
118	2019	pre-covid 19	Male	Old	DST	Central regions	Mudug
119	2019	pre-covid 19	Male	Old	DST	Central regions	Mudug
120	2019	pre-covid 19	Male	Old	DST	Central regions	Mudug
121	2019	pre-covid 19	Male	Old	DST	Central regions	Mudug
122	2019	pre-covid 19	Male	Old	DST	Central regions	Mudug
123	2019	pre-covid 19	Male	Young	DST	Central regions	Mudug
124	2019	pre-covid 19	Male	Old	DST	Central regions	Mudug
125	2019	pre-covid 19	Male	Young	DST	Central regions	Mudug
126	2019	pre-covid 19	Male	Old	DST	Central regions	Mudug
127	2019	pre-covid 19	Male	Young	DST	Central regions	Mudug
128	2019	pre-covid 19	Male	Old	DST	Central regions	Mudug
129	2019	pre-covid 19	Male	Old	DST	Central regions	Mudug
130	2019	pre-covid 19	Male	Old	DST	Central regions	Mudug
131	2019	pre-covid 19	Male	Old	DST	Central regions	Mudug
132	2019	pre-covid 19	Male	Old	DST	Central regions	Mudug
133	2019	pre-covid 19	Male	Old	DST	Central regions	Mudug
134	2019	pre-covid 19	Male	Old	DST	Central regions	Mudug
135	2019	pre-covid 19	Male	Old	DST	Central regions	Mudug
136	2019	pre-covid 19	Male	Old	DST	Central regions	Mudug
137	2019	pre-covid 19	Male	Old	DST	Central regions	Mudug
138	2019	pre-covid 19	Male	Young	DST	Central regions	Mudug
139	2019	pre-covid 19	Male	Old	DST	Central regions	Mudug
140	2019	pre-covid 19	Male	Old	DST	Central regions	Mudug
141	2019	pre-covid 19	Male	Old	DST	Non central regions	Nugal
142	2019	pre-covid 19	Male	Old	DST	Non central regions	Nugal
143	2019	pre-covid 19	Male	Old	DST	Non central regions	Nugal
144	2019	pre-covid 19	Male	Old	DST	Non central regions	Nugal
145	2019	pre-covid 19	Male	Old	DST	Non central regions	Nugal
146	2019	pre-covid 19	Male	Old	DST	Non central regions	Nugal
147	2019	pre-covid 19	Male	Old	DST	Non central regions	Nugal
148	2019	pre-covid 19	Male	Old	DST	Non central regions	Nugal
149	2019	pre-covid 19	Male	Old	DST	Non central regions	Nugal
150	2019	pre-covid 19	Male	Old	DST	Non central regions	Nugal
151	2019	pre-covid 19	Male	Old	DST	Non central regions	Nugal
152	2019	pre-covid 19	Male	Old	DST	Non central regions	Nugal
153	2019	pre-covid 19	Male	Old	DST	Non central regions	Nugal
154	2019	pre-covid 19	Male	Old	DST	Non central regions	Nugal
155	2019	pre-covid 19	Male	Old	DST	Non central regions	Nugal
156	2019	pre-covid 19	Male	Old	DST	Non central regions	Nugal
157	2019	pre-covid 19	Male	Old	DST	Non central regions	Nugal
158	2019	pre-covid 19	Male	Old	DST	Non central regions	Nugal
159	2019	pre-covid 19	Male	Old	DST	Non central regions	Nugal
160	2019	pre-covid 19	Male	Old	DST	Non central regions	Nugal
161	2019	pre-covid 19	Male	Old	DST	Non central regions	Others
162	2019	pre-covid 19	Female	Old	DST	Non central regions	Somali-Ethiopia Region
163	2019	pre-covid 19	Male	Old	DST	Non central regions	Somali-Ethiopia Region
164	2019	pre-covid 19	Female	Old	DST	Non central regions	Somali-Ethiopia Region
165	2019	pre-covid 19	Female	Old	DST	Non central regions	Somali-Ethiopia Region
166	2019	pre-covid 19	Male	Old	DST	Non central regions	Somali-Ethiopia Region
167	2019	pre-covid 19	Female	Young	DST	Non central regions	Somali-Ethiopia Region
168	2019	pre-covid 19	Female	Old	DST	Non central regions	Somali-Ethiopia Region
169	2019	pre-covid 19	Female	Young	DST	Non central regions	Somali-Ethiopia Region
170	2019	pre-covid 19	Female	Young	DST	Non central regions	Somali-Ethiopia Region
171	2019	pre-covid 19	Female	Old	DST	Non central regions	Somali-Ethiopia Region
172	2019	pre-covid 19	Female	Young	DST	Non central regions	Somali-Ethiopia Region
173	2019	pre-covid 19	Female	Young	DST	Non central regions	Somali-Ethiopia Region
174	2019	pre-covid 19	Male	Old	DST	Non central regions	Somali-Ethiopia Region
175	2019	pre-covid 19	Male	Old	DST	Non central regions	Somali-Ethiopia Region
176	2019	pre-covid 19	Male	Old	DST	Non central regions	Somali-Ethiopia Region
177	2019	pre-covid 19	Female	Old	DST	Non central regions	Somali-Ethiopia Region
178	2019	pre-covid 19	Male	Old	DST	Non central regions	Somali-Ethiopia Region
179	2019	pre-covid 19	Female	Old	DST	Non central regions	Somali-Ethiopia Region
180	2019	pre-covid 19	Male	Old	DST	Non central regions	Somali-Ethiopia Region
181	2019	pre-covid 19	Male	Old	DST	Non central regions	Somali-Ethiopia Region
182	2019	pre-covid 19	Male	Old	DST	Non central regions	Somali-Ethiopia Region
183	2019	pre-covid 19	Female	Old	DST	Non central regions	Somali-Ethiopia Region
184	2019	pre-covid 19	Male	Old	DST	Non central regions	Somali-Ethiopia Region
185	2019	pre-covid 19	Male	Old	DST	Non central regions	Somali-Ethiopia Region
186	2019	pre-covid 19	Male	Old	DST	Non central regions	Somali-Ethiopia Region
187	2019	pre-covid 19	Male	Old	DST	Non central regions	Somali-Ethiopia Region
188	2019	pre-covid 19	Male	Old	DST	Non central regions	Somali-Ethiopia Region
189	2019	pre-covid 19	Female	Old	DST	Non central regions	Somali-Ethiopia Region
190	2019	pre-covid 19	Female	Old	DST	Non central regions	Somali-Ethiopia Region
191	2019	pre-covid 19	Male	Old	DST	Non central regions	Somali-Ethiopia Region
192	2019	pre-covid 19	Female	Old	DST	Non central regions	Somali-Ethiopia Region
193	2019	pre-covid 19	Male	Old	DST	Non central regions	Somali-Ethiopia Region
194	2019	pre-covid 19	Male	Old	DST	Non central regions	Somali-Ethiopia Region
195	2019	pre-covid 19	Male	Old	DST	Non central regions	Somali-Ethiopia Region
196	2019	pre-covid 19	Male	Young	DST	Non central regions	Somali-Ethiopia Region
197	2019	pre-covid 19	Male	Old	DST	Non central regions	Somali-Ethiopia Region
198	2019	pre-covid 19	Male	Old	DST	Non central regions	Somali-Ethiopia Region
199	2019	pre-covid 19	Male	Old	DST	Non central regions	Somali-Ethiopia Region
200	2019	pre-covid 19	Male	Old	DST	Non central regions	Somali-Ethiopia Region
201	2019	pre-covid 19	Male	Old	DST	Non central regions	Somali-Ethiopia Region
202	2019	pre-covid 19	Male	Old	DST	Non central regions	Somali-Ethiopia Region
203	2019	pre-covid 19	Male	Old	DST	Non central regions	Somali-Ethiopia Region
204	2019	pre-covid 19	Male	Old	DST	Non central regions	Somali-Ethiopia Region
205	2019	pre-covid 19	Male	Old	DST	Non central regions	Somali-Ethiopia Region
206	2019	pre-covid 19	Male	Old	DST	Non central regions	Somali-Ethiopia Region
207	2019	pre-covid 19	Male	Old	DST	Non central regions	Somali-Ethiopia Region
208	2019	pre-covid 19	Male	Old	DST	Non central regions	Somali-Ethiopia Region
209	2019	pre-covid 19	Female	Old	DST	Non central regions	Others
210	2019	pre-covid 19	Male	Old	DST	Non central regions	Others
211	2019	pre-covid 19	Male	Old	DST	Non central regions	Others
212	2020	in-covid 19	Male	Old	DST	Non central regions	Others
213	2020	in-covid 19	Male	Old	DST	Non central regions	Somali-Ethiopia Region
214	2020	in-covid 19	Male	Old	DST	Non central regions	Somali-Ethiopia Region
215	2020	in-covid 19	Male	Old	DST	Non central regions	Somali-Ethiopia Region
216	2020	in-covid 19	Male	Old	DST	Non central regions	Somali-Ethiopia Region
217	2020	in-covid 19	Male	Old	DST	Non central regions	Somali-Ethiopia Region
218	2020	in-covid 19	Male	Old	DST	Non central regions	Somali-Ethiopia Region
219	2020	in-covid 19	Male	Old	DST	Non central regions	Somali-Ethiopia Region
220	2020	in-covid 19	Male	Old	DST	Non central regions	Somali-Ethiopia Region
221	2020	in-covid 19	Female	Young	DST	Non central regions	Somali-Ethiopia Region
222	2020	in-covid 19	Male	Old	DST	Non central regions	Somali-Ethiopia Region
223	2020	in-covid 19	Male	Old	DST	Non central regions	Somali-Ethiopia Region
224	2020	in-covid 19	Male	Old	DST	Non central regions	Somali-Ethiopia Region
225	2020	in-covid 19	Male	Old	DST	Non central regions	Somali-Ethiopia Region
226	2020	in-covid 19	Male	Old	DST	Non central regions	Somali-Ethiopia Region
227	2020	in-covid 19	Male	Young	DST	Non central regions	Somali-Ethiopia Region
228	2020	in-covid 19	Male	Young	DST	Non central regions	Somali-Ethiopia Region
229	2020	in-covid 19	Male	Old	DST	Non central regions	Somali-Ethiopia Region
230	2020	in-covid 19	Male	Old	DST	Non central regions	Somali-Ethiopia Region
231	2020	in-covid 19	Male	Old	DST	Non central regions	Somali-Ethiopia Region
232	2020	in-covid 19	Male	Old	DST	Non central regions	Somali-Ethiopia Region
233	2020	in-covid 19	Male	Old	DST	Non central regions	Somali-Ethiopia Region
234	2020	in-covid 19	Male	Old	DST	Non central regions	Somali-Ethiopia Region
235	2020	in-covid 19	Female	Old	DST	Non central regions	Somali-Ethiopia Region
236	2020	in-covid 19	Male	Old	DST	Non central regions	Somali-Ethiopia Region
237	2020	in-covid 19	Male	Old	DST	Non central regions	Somali-Ethiopia Region
238	2020	in-covid 19	Female	Old	DST	Non central regions	Somali-Ethiopia Region
239	2020	in-covid 19	Male	Old	DST	Non central regions	Somali-Ethiopia Region
240	2020	in-covid 19	Male	Young	DST	Non central regions	Somali-Ethiopia Region
241	2020	in-covid 19	Male	Old	DST	Non central regions	Somali-Ethiopia Region
242	2020	in-covid 19	Male	Young	DST	Non central regions	Somali-Ethiopia Region
243	2020	in-covid 19	Male	Old	DST	Non central regions	Somali-Ethiopia Region
244	2020	in-covid 19	Male	Old	DST	Non central regions	Somali-Ethiopia Region
245	2020	in-covid 19	Male	Old	DST	Non central regions	Somali-Ethiopia Region
246	2020	in-covid 19	Male	Old	DST	Non central regions	Somali-Ethiopia Region
247	2020	in-covid 19	Male	Old	DST	Non central regions	Somali-Ethiopia Region
248	2020	in-covid 19	Male	Young	DST	Non central regions	Somali-Ethiopia Region
249	2020	in-covid 19	Male	Old	DST	Non central regions	Somali-Ethiopia Region
250	2020	in-covid 19	Male	Young	DST	Non central regions	Somali-Ethiopia Region
251	2020	in-covid 19	Male	Old	DST	Non central regions	Somali-Ethiopia Region
252	2020	in-covid 19	Male	Young	DST	Non central regions	Somali-Ethiopia Region
253	2020	in-covid 19	Male	Old	DST	Non central regions	Somali-Ethiopia Region
254	2020	in-covid 19	Male	Young	DST	Non central regions	Somali-Ethiopia Region
255	2020	in-covid 19	Female	Old	DST	Non central regions	Somali-Ethiopia Region
256	2020	in-covid 19	Male	Old	DST	Non central regions	Somali-Ethiopia Region
257	2020	in-covid 19	Male	Old	DST	Non central regions	Somali-Ethiopia Region
258	2020	in-covid 19	Female	Young	DST	Non central regions	Somali-Ethiopia Region
259	2020	in-covid 19	Male	Young	DST	Non central regions	Somali-Ethiopia Region
260	2020	in-covid 19	Female	Old	DST	Non central regions	Others
261	2020	in-covid 19	Male	Old	DST	Non central regions	Nugal
262	2020	in-covid 19	Female	Old	DST	Non central regions	Nugal
263	2020	in-covid 19	Male	Old	DST	Non central regions	Nugal
264	2020	in-covid 19	Male	Young	DST	Central regions	Mudug
265	2020	in-covid 19	Male	Old	DST	Central regions	Mudug
266	2020	in-covid 19	Female	Old	DST	Central regions	Mudug
267	2020	in-covid 19	Female	Old	DST	Central regions	Mudug
268	2020	in-covid 19	Male	Old	DST	Central regions	Mudug
269	2020	in-covid 19	Male	Old	DST	Central regions	Mudug
270	2020	in-covid 19	Male	Young	DST	Central regions	Mudug
271	2020	in-covid 19	Male	Old	DST	Central regions	Mudug
272	2020	in-covid 19	Female	Old	DST	Central regions	Mudug
273	2020	in-covid 19	Male	Old	DST	Central regions	Mudug
274	2020	in-covid 19	Female	Old	DST	Central regions	Mudug
275	2020	in-covid 19	Male	Old	DST	Central regions	Mudug
276	2020	in-covid 19	Male	Old	DST	Central regions	Mudug
277	2020	in-covid 19	Male	Old	DST	Central regions	Mudug
278	2020	in-covid 19	Male	Old	DST	Central regions	Mudug
279	2020	in-covid 19	Male	Old	DST	Central regions	Mudug
280	2020	in-covid 19	Female	Old	DST	Central regions	Mudug
281	2020	in-covid 19	Female	Old	DST	Central regions	Mudug
282	2020	in-covid 19	Male	Old	DST	Central regions	Mudug
283	2020	in-covid 19	Female	Young	DST	Central regions	Mudug
284	2020	in-covid 19	Female	Old	DST	Central regions	Mudug
285	2020	in-covid 19	Female	Old	DST	Central regions	Mudug
286	2020	in-covid 19	Male	Old	DST	Central regions	Mudug
287	2020	in-covid 19	Male	Old	DST	Central regions	Mudug
288	2020	in-covid 19	Male	Old	DST	Central regions	Mudug
289	2020	in-covid 19	Male	Old	DST	Central regions	Mudug
290	2020	in-covid 19	Male	Old	DST	Central regions	Mudug
291	2020	in-covid 19	Female	Old	DST	Central regions	Mudug
292	2020	in-covid 19	Male	Old	DST	Central regions	Mudug
293	2020	in-covid 19	Male	Old	DST	Central regions	Mudug
294	2020	in-covid 19	Male	Old	DST	Central regions	Mudug
295	2020	in-covid 19	Male	Old	DST	Central regions	Mudug
296	2020	in-covid 19	Male	Old	DST	Central regions	Mudug
297	2020	in-covid 19	Female	Old	DST	Central regions	Mudug
298	2020	in-covid 19	Male	Old	DST	Central regions	Mudug
299	2020	in-covid 19	Male	Young	DST	Central regions	Mudug
300	2020	in-covid 19	Male	Old	DST	Central regions	Mudug
301	2020	in-covid 19	Male	Old	DST	Central regions	Mudug
302	2020	in-covid 19	Male	Old	DST	Central regions	Mudug
303	2020	in-covid 19	Male	Old	DST	Central regions	Mudug
304	2020	in-covid 19	Male	Old	DST	Central regions	Mudug
305	2020	in-covid 19	Female	Old	DST	Central regions	Mudug
306	2020	in-covid 19	Female	Young	DST	Central regions	Mudug
307	2020	in-covid 19	Male	Old	DST	Central regions	Mudug
308	2020	in-covid 19	Female	Old	DST	Central regions	Mudug
309	2020	in-covid 19	Male	Old	DST	Central regions	Mudug
310	2020	in-covid 19	Female	Old	DST	Central regions	Mudug
311	2020	in-covid 19	Male	Old	DST	Central regions	Mudug
312	2020	in-covid 19	Female	Old	DST	Central regions	Mudug
313	2020	in-covid 19	Male	Old	DST	Central regions	Mudug
314	2020	in-covid 19	Male	Old	DST	Central regions	Mudug
315	2020	in-covid 19	Male	Young	DST	Central regions	Mudug
316	2020	in-covid 19	Female	Young	DST	Central regions	Mudug
317	2020	in-covid 19	Male	Young	DST	Central regions	Mudug
318	2020	in-covid 19	Male	Old	DST	Central regions	Mudug
319	2020	in-covid 19	Female	Old	DST	Central regions	Mudug
320	2020	in-covid 19	Male	Old	DST	Central regions	Mudug
321	2020	in-covid 19	Male	Old	DST	Central regions	Mudug
322	2020	in-covid 19	Female	Old	DST	Central regions	Mudug
323	2020	in-covid 19	Female	Old	DST	Central regions	Mudug
324	2020	in-covid 19	Female	Young	DST	Central regions	Mudug
325	2020	in-covid 19	Female	Old	DST	Central regions	Mudug
326	2020	in-covid 19	Male	Old	DST	Central regions	Mudug
327	2020	in-covid 19	Female	Old	DST	Central regions	Mudug
328	2020	in-covid 19	Male	Old	DST	Central regions	Mudug
329	2020	in-covid 19	Female	Old	DST	Central regions	Mudug
330	2020	in-covid 19	Male	Old	DST	Central regions	Mudug
331	2020	in-covid 19	Female	Old	DST	Central regions	Mudug
332	2020	in-covid 19	Male	Old	DST	Central regions	Mudug
333	2020	in-covid 19	Male	Old	DST	Central regions	Mudug
334	2020	in-covid 19	Male	Young	DST	Central regions	Mudug
335	2020	in-covid 19	Male	Old	DST	Central regions	Mudug
336	2020	in-covid 19	Male	Old	DST	Central regions	Mudug
337	2020	in-covid 19	Male	Old	DST	Central regions	Mudug
338	2020	in-covid 19	Female	Old	DST	Central regions	Mudug
339	2020	in-covid 19	Male	Old	DST	Central regions	Mudug
340	2020	in-covid 19	Male	Old	DST	Central regions	Mudug
341	2020	in-covid 19	Male	Old	DST	Central regions	Mudug
342	2020	in-covid 19	Male	Old	DST	Central regions	Mudug
343	2020	in-covid 19	Female	Young	DST	Central regions	Mudug
344	2020	in-covid 19	Male	Old	DST	Central regions	Mudug
345	2020	in-covid 19	Male	Old	DST	Central regions	Mudug
346	2020	in-covid 19	Male	Young	DST	Central regions	Mudug
347	2020	in-covid 19	Male	Old	DST	Central regions	Mudug
348	2020	in-covid 19	Male	Old	DST	Central regions	Mudug
349	2020	in-covid 19	Male	Old	DST	Central regions	Mudug
350	2020	in-covid 19	Female	Young	DST	Central regions	Mudug
351	2020	in-covid 19	Male	Old	DST	Central regions	Mudug
352	2020	in-covid 19	Male	Old	DST	Central regions	Mudug
353	2020	in-covid 19	Female	Old	DST	Central regions	Mudug
354	2020	in-covid 19	Male	Old	DST	Central regions	Mudug
355	2020	in-covid 19	Female	Young	DST	Central regions	Mudug
356	2020	in-covid 19	Male	Old	DST	Central regions	Mudug
357	2020	in-covid 19	Male	Old	DST	Central regions	Mudug
358	2020	in-covid 19	Female	Old	DST	Central regions	Mudug
359	2020	in-covid 19	Male	Old	DST	Central regions	Mudug
360	2020	in-covid 19	Male	Old	DST	Central regions	Mudug
361	2020	in-covid 19	Male	Old	DST	Central regions	Mudug
362	2020	in-covid 19	Male	Old	DST	Central regions	Mudug
363	2020	in-covid 19	Male	Old	DST	Central regions	Mudug
364	2020	in-covid 19	Male	Old	DST	Central regions	Mudug
365	2020	in-covid 19	Male	Old	DST	Central regions	Mudug
366	2020	in-covid 19	Male	Old	DST	Central regions	Mudug
367	2020	in-covid 19	Male	Old	DST	Central regions	Mudug
368	2020	in-covid 19	Male	Old	DST	Central regions	Mudug
369	2020	in-covid 19	Male	Old	DST	Central regions	Mudug
370	2020	in-covid 19	Male	Old	DST	Central regions	Mudug
371	2020	in-covid 19	Male	Old	DST	Central regions	Mudug
372	2020	in-covid 19	Female	Young	DST	Central regions	Mudug
373	2020	in-covid 19	Male	Young	DST	Central regions	Mudug
374	2020	in-covid 19	Male	Old	DST	Central regions	Mudug
375	2020	in-covid 19	Male	Old	DST	Central regions	Mudug
376	2020	in-covid 19	Female	Old	DST	Central regions	Mudug
377	2020	in-covid 19	Male	Young	DST	Central regions	Mudug
378	2020	in-covid 19	Male	Old	DST	Central regions	Mudug
379	2020	in-covid 19	Male	Old	DST	Central regions	Mudug
380	2020	in-covid 19	Male	Old	DST	Central regions	Mudug
381	2020	in-covid 19	Male	Old	DST	Central regions	Mudug
382	2020	in-covid 19	Male	Old	DST	Central regions	Mudug
383	2020	in-covid 19	Female	Old	DST	Central regions	Mudug
384	2020	in-covid 19	Male	Old	DST	Central regions	Mudug
385	2020	in-covid 19	Male	Old	DST	Central regions	Mudug
386	2020	in-covid 19	Female	Old	DST	Central regions	Mudug
387	2020	in-covid 19	Male	Young	DST	Central regions	Mudug
388	2020	in-covid 19	Male	Old	DST	Central regions	Mudug
389	2020	in-covid 19	Female	Old	DST	Central regions	Mudug
390	2020	in-covid 19	Male	Old	DST	Central regions	Mudug
391	2020	in-covid 19	Male	Young	DST	Central regions	Mudug
392	2020	in-covid 19	Female	Young	DST	Central regions	Mudug
393	2020	in-covid 19	Male	Old	DST	Non central regions	Others
394	2020	in-covid 19	Male	Old	DST	Non central regions	Others
395	2020	in-covid 19	Male	Old	DST	Central regions	Mudug
396	2020	in-covid 19	Female	Old	DST	Central regions	Mudug
397	2020	in-covid 19	Male	Old	DST	Non central regions	Others
398	2020	in-covid 19	Female	Old	DST	Central regions	Galgadud
399	2020	in-covid 19	Male	Old	DST	Central regions	Galgadud
400	2020	in-covid 19	Male	Old	DST	Central regions	Galgadud
401	2020	in-covid 19	Male	Old	DST	Central regions	Galgadud
402	2020	in-covid 19	Male	Young	DST	Central regions	Galgadud
403	2020	in-covid 19	Male	Old	DST	Central regions	Galgadud
404	2020	in-covid 19	Male	Old	DST	Central regions	Galgadud
405	2020	in-covid 19	Female	Old	DST	Central regions	Galgadud
406	2020	in-covid 19	Male	Old	DST	Central regions	Galgadud
407	2020	in-covid 19	Male	Old	DST	Central regions	Galgadud
408	2020	in-covid 19	Male	Old	DST	Non central regions	Bari
409	2020	in-covid 19	Male	Old	DST	Non central regions	Bari
410	2020	in-covid 19	Male	Old	DST	Non central regions	Bari
411	2020	in-covid 19	Male	Old	DST	Non central regions	Bari
412	2020	in-covid 19	Male	Old	DST	Non central regions	Bari
413	2020	in-covid 19	Male	Old	DST	Non central regions	Bari
414	2020	in-covid 19	Male	Old	DST	Non central regions	Banadir
415	2020	in-covid 19	Male	Old	DST	Non central regions	Banadir
416	2020	in-covid 19	Male	Old	DST	Non central regions	Banadir
417	2021	in-covid 19	Female	Old	DST	Non central regions	Others
418	2021	in-covid 19	Female	Young	DST	Non central regions	Banadir
419	2021	in-covid 19	Female	Old	DST	Non central regions	Banadir
420	2021	in-covid 19	Male	Young	DST	Non central regions	Banadir
421	2021	in-covid 19	Female	Old	DST	Non central regions	Banadir
422	2021	in-covid 19	Male	Young	DST	Non central regions	Banadir
423	2021	in-covid 19	Male	Old	DST	Non central regions	Banadir
424	2021	in-covid 19	Female	Old	DST	Non central regions	Banadir
425	2021	in-covid 19	Female	Young	DST	Non central regions	Banadir
426	2021	in-covid 19	Male	Old	DST	Non central regions	Banadir
427	2021	in-covid 19	Male	Old	DST	Non central regions	Banadir
428	2021	in-covid 19	Male	Old	DST	Non central regions	Bari
429	2021	in-covid 19	Male	Old	DST	Non central regions	Bari
430	2021	in-covid 19	Male	Old	DST	Non central regions	Bari
431	2021	in-covid 19	Male	Old	DST	Non central regions	Bari
432	2021	in-covid 19	Male	Old	DST	Central regions	Galgadud
433	2021	in-covid 19	Female	Old	DST	Central regions	Galgadud
434	2021	in-covid 19	Female	Old	DST	Central regions	Galgadud
435	2021	in-covid 19	Female	Old	DST	Central regions	Galgadud
436	2021	in-covid 19	Male	Old	DST	Central regions	Mudug
437	2021	in-covid 19	Female	Old	DST	Central regions	Mudug
438	2021	in-covid 19	Female	Old	DST	Central regions	Mudug
439	2021	in-covid 19	Male	Young	DST	Central regions	Mudug
440	2021	in-covid 19	Female	Old	DST	Central regions	Mudug
441	2021	in-covid 19	Male	Old	DST	Central regions	Mudug
442	2021	in-covid 19	Male	Old	DST	Central regions	Mudug
443	2021	in-covid 19	Female	Old	DST	Central regions	Mudug
444	2021	in-covid 19	Female	Old	DST	Central regions	Mudug
445	2021	in-covid 19	Male	Young	DST	Central regions	Mudug
446	2021	in-covid 19	Male	Old	DST	Central regions	Mudug
447	2021	in-covid 19	Male	Old	DST	Central regions	Mudug
448	2021	in-covid 19	Male	Young	DST	Central regions	Mudug
449	2021	in-covid 19	Male	Old	DST	Central regions	Mudug
450	2021	in-covid 19	Female	Young	DST	Central regions	Mudug
451	2021	in-covid 19	Male	Old	DST	Central regions	Mudug
452	2021	in-covid 19	Female	Old	DST	Central regions	Mudug
453	2021	in-covid 19	Male	Old	DST	Central regions	Mudug
454	2021	in-covid 19	Male	Young	DST	Central regions	Mudug
455	2021	in-covid 19	Male	Old	DST	Central regions	Mudug
456	2021	in-covid 19	Male	Old	DST	Central regions	Mudug
457	2021	in-covid 19	Female	Old	DST	Central regions	Mudug
458	2021	in-covid 19	Male	Old	DST	Central regions	Mudug
459	2021	in-covid 19	Female	Old	DST	Central regions	Mudug
460	2021	in-covid 19	Male	Old	DST	Central regions	Mudug
461	2021	in-covid 19	Female	Old	DST	Central regions	Mudug
462	2021	in-covid 19	Male	Old	DST	Central regions	Mudug
463	2021	in-covid 19	Male	Old	DST	Central regions	Mudug
464	2021	in-covid 19	Male	Young	DST	Central regions	Mudug
465	2021	in-covid 19	Male	Old	DST	Central regions	Mudug
466	2021	in-covid 19	Female	Old	DST	Central regions	Mudug
467	2021	in-covid 19	Female	Old	DST	Central regions	Mudug
468	2021	in-covid 19	Male	Old	DST	Central regions	Mudug
469	2021	in-covid 19	Male	Old	DST	Central regions	Mudug
470	2021	in-covid 19	Male	Old	DST	Central regions	Mudug
471	2021	in-covid 19	Male	Old	DST	Central regions	Mudug
472	2021	in-covid 19	Female	Young	DST	Central regions	Mudug
473	2021	in-covid 19	Female	Old	DST	Central regions	Mudug
474	2021	in-covid 19	Male	Old	DST	Central regions	Mudug
475	2021	in-covid 19	Male	Old	DST	Central regions	Mudug
476	2021	in-covid 19	Female	Old	DST	Central regions	Mudug
477	2021	in-covid 19	Male	Young	DST	Central regions	Mudug
478	2021	in-covid 19	Male	Old	DST	Central regions	Mudug
479	2021	in-covid 19	Female	Young	DST	Central regions	Mudug
480	2021	in-covid 19	Male	Old	DST	Central regions	Mudug
481	2021	in-covid 19	Male	Young	DST	Central regions	Mudug
482	2021	in-covid 19	Male	Old	DST	Central regions	Mudug
483	2021	in-covid 19	Male	Old	DST	Central regions	Mudug
484	2021	in-covid 19	Male	Old	DST	Central regions	Mudug
485	2021	in-covid 19	Male	Old	DST	Central regions	Mudug
486	2021	in-covid 19	Male	Old	DST	Central regions	Mudug
487	2021	in-covid 19	Male	Old	DST	Central regions	Mudug
488	2021	in-covid 19	Female	Old	DST	Central regions	Mudug
489	2021	in-covid 19	Male	Old	DST	Central regions	Mudug
490	2021	in-covid 19	Female	Old	DST	Central regions	Mudug
491	2021	in-covid 19	Male	Old	DST	Central regions	Mudug
492	2021	in-covid 19	Male	Old	DST	Central regions	Mudug
493	2021	in-covid 19	Male	Old	DST	Central regions	Mudug
494	2021	in-covid 19	Male	Old	DST	Central regions	Mudug
495	2021	in-covid 19	Male	Young	DST	Central regions	Mudug
496	2021	in-covid 19	Male	Old	DST	Central regions	Mudug
497	2021	in-covid 19	Female	Old	DST	Central regions	Mudug
498	2021	in-covid 19	Female	Old	DST	Central regions	Mudug
499	2021	in-covid 19	Female	Old	DST	Central regions	Mudug
500	2021	in-covid 19	Male	Old	DST	Central regions	Mudug
501	2021	in-covid 19	Male	Old	DST	Central regions	Mudug
502	2021	in-covid 19	Male	Old	DST	Central regions	Mudug
503	2021	in-covid 19	Male	Old	DST	Central regions	Mudug
504	2021	in-covid 19	Male	Old	DST	Central regions	Mudug
505	2021	in-covid 19	Male	Old	DST	Central regions	Mudug
506	2021	in-covid 19	Male	Old	DST	Central regions	Mudug
507	2021	in-covid 19	Male	Old	DST	Central regions	Mudug
508	2021	in-covid 19	Male	Old	DST	Central regions	Mudug
509	2021	in-covid 19	Female	Old	DST	Central regions	Mudug
510	2021	in-covid 19	Female	Young	DST	Central regions	Mudug
511	2021	in-covid 19	Male	Old	DST	Central regions	Mudug
512	2021	in-covid 19	Male	Old	DST	Central regions	Mudug
513	2021	in-covid 19	Male	Old	DST	Central regions	Mudug
514	2021	in-covid 19	Male	Old	DST	Central regions	Mudug
515	2021	in-covid 19	Female	Old	DST	Central regions	Mudug
516	2021	in-covid 19	Female	Old	DST	Central regions	Mudug
517	2021	in-covid 19	Female	Old	DST	Central regions	Mudug
518	2021	in-covid 19	Female	Old	DST	Central regions	Mudug
519	2021	in-covid 19	Female	Old	DST	Central regions	Mudug
520	2021	in-covid 19	Female	Old	DST	Central regions	Mudug
521	2021	in-covid 19	Male	Old	DST	Central regions	Mudug
522	2021	in-covid 19	Male	Old	DST	Central regions	Mudug
523	2021	in-covid 19	Male	Old	DST	Central regions	Mudug
524	2021	in-covid 19	Male	Young	DST	Central regions	Mudug
525	2021	in-covid 19	Male	Old	DST	Central regions	Mudug
526	2021	in-covid 19	Male	Old	DST	Central regions	Mudug
527	2021	in-covid 19	Male	Young	DST	Central regions	Mudug
528	2021	in-covid 19	Male	Young	DST	Central regions	Mudug
529	2021	in-covid 19	Female	Old	DST	Central regions	Mudug
530	2021	in-covid 19	Female	Old	DST	Central regions	Mudug
531	2021	in-covid 19	Female	Young	DST	Central regions	Mudug
532	2021	in-covid 19	Female	Young	DST	Central regions	Mudug
533	2021	in-covid 19	Male	Old	DST	Central regions	Mudug
534	2021	in-covid 19	Male	Old	DST	Central regions	Mudug
535	2021	in-covid 19	Male	Old	DST	Central regions	Mudug
536	2021	in-covid 19	Male	Old	DST	Central regions	Mudug
537	2021	in-covid 19	Male	Old	DST	Central regions	Mudug
538	2021	in-covid 19	Male	Old	DST	Central regions	Mudug
539	2021	in-covid 19	Male	Young	DST	Central regions	Mudug
540	2021	in-covid 19	Male	Old	DST	Central regions	Mudug
541	2021	in-covid 19	Male	Young	DST	Central regions	Mudug
542	2021	in-covid 19	Male	Young	DST	Central regions	Mudug
543	2021	in-covid 19	Male	Old	DST	Central regions	Mudug
544	2021	in-covid 19	Male	Old	DST	Central regions	Mudug
545	2021	in-covid 19	Female	Old	DST	Central regions	Mudug
546	2021	in-covid 19	Female	Old	DST	Central regions	Mudug
547	2021	in-covid 19	Female	Old	DST	Central regions	Mudug
548	2021	in-covid 19	Female	Old	DST	Central regions	Mudug
549	2021	in-covid 19	Female	Old	DST	Central regions	Mudug
550	2021	in-covid 19	Male	Old	DST	Central regions	Mudug
551	2021	in-covid 19	Male	Old	DST	Central regions	Mudug
552	2021	in-covid 19	Male	Old	DST	Central regions	Mudug
553	2021	in-covid 19	Male	Young	DST	Central regions	Mudug
554	2021	in-covid 19	Male	Old	DST	Central regions	Mudug
555	2021	in-covid 19	Male	Old	DST	Central regions	Mudug
556	2021	in-covid 19	Male	Old	DST	Central regions	Mudug
557	2021	in-covid 19	Male	Young	DST	Central regions	Mudug
558	2021	in-covid 19	Male	Old	DST	Central regions	Mudug
559	2021	in-covid 19	Male	Old	DST	Central regions	Mudug
560	2021	in-covid 19	Male	Young	DST	Central regions	Mudug
561	2021	in-covid 19	Male	Young	DST	Central regions	Mudug
562	2021	in-covid 19	Female	Young	DST	Central regions	Mudug
563	2021	in-covid 19	Male	Old	DST	Central regions	Mudug
564	2021	in-covid 19	Female	Young	DST	Central regions	Mudug
565	2021	in-covid 19	Male	Old	DST	Central regions	Mudug
566	2021	in-covid 19	Male	Old	DST	Central regions	Mudug
567	2021	in-covid 19	Female	Young	DST	Central regions	Mudug
568	2021	in-covid 19	Male	Old	DST	Central regions	Mudug
569	2021	in-covid 19	Male	Old	DST	Central regions	Mudug
570	2021	in-covid 19	Female	Old	DST	Central regions	Mudug
571	2021	in-covid 19	Female	Old	DST	Central regions	Mudug
572	2021	in-covid 19	Male	Old	DST	Non central regions	Nugal
573	2021	in-covid 19	Female	Old	DST	Non central regions	Nugal
574	2021	in-covid 19	Male	Old	DST	Non central regions	Nugal
575	2021	in-covid 19	Female	Young	DST	Non central regions	Nugal
576	2021	in-covid 19	Female	Old	DST	Non central regions	Nugal
577	2021	in-covid 19	Female	Young	DST	Non central regions	Nugal
578	2021	in-covid 19	Male	Old	DST	Non central regions	Nugal
579	2021	in-covid 19	Female	Old	DST	Non central regions	Nugal
580	2021	in-covid 19	Male	Old	DST	Non central regions	Nugal
581	2021	in-covid 19	Female	Old	DST	Non central regions	Nugal
582	2021	in-covid 19	Male	Old	DST	Non central regions	Nugal
583	2021	in-covid 19	Female	Old	DST	Non central regions	Nugal
584	2021	in-covid 19	Male	Old	DST	Non central regions	Nugal
585	2021	in-covid 19	Female	Old	DST	Non central regions	Nugal
586	2021	in-covid 19	Male	Old	DST	Non central regions	Nugal
587	2021	in-covid 19	Male	Old	DST	Non central regions	Nugal
588	2021	in-covid 19	Male	Old	DST	Non central regions	Others
589	2021	in-covid 19	Male	Young	DST	Non central regions	Somali-Ethiopia Region
590	2021	in-covid 19	Female	Old	DST	Non central regions	Somali-Ethiopia Region
591	2021	in-covid 19	Male	Old	DST	Non central regions	Somali-Ethiopia Region
592	2021	in-covid 19	Male	Old	DST	Non central regions	Somali-Ethiopia Region
593	2021	in-covid 19	Female	Young	DST	Non central regions	Somali-Ethiopia Region
594	2021	in-covid 19	Male	Young	DST	Non central regions	Somali-Ethiopia Region
595	2021	in-covid 19	Male	Old	DST	Non central regions	Somali-Ethiopia Region
596	2021	in-covid 19	Female	Old	DST	Non central regions	Somali-Ethiopia Region
597	2021	in-covid 19	Female	Young	DST	Non central regions	Somali-Ethiopia Region
598	2021	in-covid 19	Male	Old	DST	Non central regions	Somali-Ethiopia Region
599	2021	in-covid 19	Male	Old	DST	Non central regions	Somali-Ethiopia Region
600	2021	in-covid 19	Male	Old	DST	Non central regions	Somali-Ethiopia Region
601	2021	in-covid 19	Male	Old	DST	Non central regions	Somali-Ethiopia Region
602	2021	in-covid 19	Female	Old	DST	Non central regions	Somali-Ethiopia Region
603	2021	in-covid 19	Female	Old	DST	Non central regions	Somali-Ethiopia Region
604	2021	in-covid 19	Male	Old	DST	Non central regions	Somali-Ethiopia Region
605	2021	in-covid 19	Female	Old	DST	Non central regions	Somali-Ethiopia Region
606	2021	in-covid 19	Male	Old	DST	Non central regions	Somali-Ethiopia Region
607	2021	in-covid 19	Male	Old	DST	Non central regions	Somali-Ethiopia Region
608	2021	in-covid 19	Male	Old	DST	Non central regions	Somali-Ethiopia Region
609	2021	in-covid 19	Male	Old	DST	Non central regions	Somali-Ethiopia Region
610	2021	in-covid 19	Female	Old	DST	Non central regions	Somali-Ethiopia Region
611	2021	in-covid 19	Male	Old	DST	Non central regions	Somali-Ethiopia Region
612	2021	in-covid 19	Male	Old	DST	Non central regions	Somali-Ethiopia Region
613	2021	in-covid 19	Female	Young	DST	Non central regions	Somali-Ethiopia Region
614	2021	in-covid 19	Male	Old	DST	Non central regions	Somali-Ethiopia Region
615	2021	in-covid 19	Male	Old	DST	Non central regions	Somali-Ethiopia Region
616	2021	in-covid 19	Male	Old	DST	Non central regions	Somali-Ethiopia Region
617	2021	in-covid 19	Female	Old	DST	Non central regions	Somali-Ethiopia Region
618	2021	in-covid 19	Male	Old	DST	Non central regions	Somali-Ethiopia Region
619	2021	in-covid 19	Male	Old	DST	Non central regions	Somali-Ethiopia Region

## Sheet: DST+MDR
YEAR	Categorised year	GENDER	AGE	RESULT	LOCATION	Location by group
2019	Pre-covid 19	Female	Old	DST	Non-central regions	Banadir
2019	Pre-covid 19	Female	Old	DST	Non-central regions	Banadir
2019	Pre-covid 19	Male	Old	DST	Non-central regions	Banadir
2019	Pre-covid 19	Male	Young	DST	Non-central regions	Banadir
2019	Pre-covid 19	Male	Old	DST	Non-central regions	Banadir
2019	Pre-covid 19	Male	Old	DST	Non-central regions	Bari
2019	Pre-covid 19	Male	Old	DST	Non-central regions	Bari
2019	Pre-covid 19	Male	Old	DST	Central regions	Galgadud
2019	Pre-covid 19	Male	Old	DST	Central regions	Mudug
2019	Pre-covid 19	Male	Old	DST	Central regions	Mudug
2019	Pre-covid 19	Female	Old	DST	Central regions	Mudug
2019	Pre-covid 19	Female	Old	DST	Central regions	Mudug
2019	Pre-covid 19	Male	Old	DST	Central regions	Mudug
2019	Pre-covid 19	Female	Old	DST	Central regions	Mudug
2019	Pre-covid 19	Male	Old	DST	Central regions	Mudug
2019	Pre-covid 19	Female	Young	DST	Central regions	Mudug
2019	Pre-covid 19	Male	Old	DST	Central regions	Mudug
2019	Pre-covid 19	Male	Old	DST	Central regions	Mudug
2019	Pre-covid 19	Male	Old	DST	Central regions	Mudug
2019	Pre-covid 19	Male	Old	DST	Central regions	Mudug
2019	Pre-covid 19	Male	Old	DST	Central regions	Mudug
2019	Pre-covid 19	Male	Young	DST	Central regions	Mudug
2019	Pre-covid 19	Female	Old	DST	Central regions	Mudug
2019	Pre-covid 19	Female	Old	DST	Central regions	Mudug
2019	Pre-covid 19	Female	Young	DST	Central regions	Mudug
2019	Pre-covid 19	Female	Old	DST	Central regions	Mudug
2019	Pre-covid 19	Female	Young	DST	Central regions	Mudug
2019	Pre-covid 19	Female	Old	DST	Central regions	Mudug
2019	Pre-covid 19	Female	Old	DST	Central regions	Mudug
2019	Pre-covid 19	Female	Old	DST	Central regions	Mudug
2019	Pre-covid 19	Female	Old	DST	Central regions	Mudug
2019	Pre-covid 19	Female	Old	DST	Central regions	Mudug
2019	Pre-covid 19	Female	Old	DST	Central regions	Mudug
2019	Pre-covid 19	Female	Old	DST	Central regions	Mudug
2019	Pre-covid 19	Female	Old	DST	Central regions	Mudug
2019	Pre-covid 19	Female	Old	DST	Central regions	Mudug
2019	Pre-covid 19	Female	Young	DST	Central regions	Mudug
2019	Pre-covid 19	Male	Old	DST	Central regions	Mudug
2019	Pre-covid 19	Male	Old	DST	Central regions	Mudug
2019	Pre-covid 19	Male	Old	DST	Central regions	Mudug
2019	Pre-covid 19	Male	Young	DST	Central regions	Mudug
2019	Pre-covid 19	Male	Young	DST	Central regions	Mudug
2019	Pre-covid 19	Male	Old	DST	Central regions	Mudug
2019	Pre-covid 19	Male	Old	DST	Central regions	Mudug
2019	Pre-covid 19	Male	Old	DST	Central regions	Mudug
2019	Pre-covid 19	Male	Old	DST	Central regions	Mudug
2019	Pre-covid 19	Male	Old	DST	Central regions	Mudug
2019	Pre-covid 19	Male	Old	DST	Central regions	Mudug
2019	Pre-covid 19	Female	Old	DST	Central regions	Mudug
2019	Pre-covid 19	Male	Old	DST	Central regions	Mudug
2019	Pre-covid 19	Male	Old	DST	Central regions	Mudug
2019	Pre-covid 19	Male	Young	DST	Central regions	Mudug
2019	Pre-covid 19	Male	Old	DST	Central regions	Mudug
2019	Pre-covid 19	Male	Old	DST	Central regions	Mudug
2019	Pre-covid 19	Male	Old	DST	Central regions	Mudug
2019	Pre-covid 19	Female	Young	DST	Central regions	Mudug
2019	Pre-covid 19	Female	Old	DST	Central regions	Mudug
2019	Pre-covid 19	Female	Young	DST	Central regions	Mudug
2019	Pre-covid 19	Female	Young	DST	Central regions	Mudug
2019	Pre-covid 19	Female	Old	DST	Central regions	Mudug
2019	Pre-covid 19	Male	Old	DST	Central regions	Mudug
2019	Pre-covid 19	Male	Old	DST	Central regions	Mudug
2019	Pre-covid 19	Female	Young	DST	Central regions	Mudug
2019	Pre-covid 19	Male	Old	DST	Central regions	Mudug
2019	Pre-covid 19	Male	Old	DST	Central regions	Mudug
2019	Pre-covid 19	Female	Old	DST	Central regions	Mudug
2019	Pre-covid 19	Female	Young	DST	Central regions	Mudug
2019	Pre-covid 19	Female	Old	DST	Central regions	Mudug
2019	Pre-covid 19	Male	Old	DST	Central regions	Mudug
2019	Pre-covid 19	Male	Young	DST	Central regions	Mudug
2019	Pre-covid 19	Male	Old	DST	Central regions	Mudug
2019	Pre-covid 19	Male	Old	DST	Central regions	Mudug
2019	Pre-covid 19	Male	Old	DST	Central regions	Mudug
2019	Pre-covid 19	Male	Old	DST	Central regions	Mudug
2019	Pre-covid 19	Male	Old	DST	Central regions	Mudug
2019	Pre-covid 19	Male	Old	DST	Central regions	Mudug
2019	Pre-covid 19	Male	Old	DST	Central regions	Mudug
2019	Pre-covid 19	Male	Old	DST	Central regions	Mudug
2019	Pre-covid 19	Male	Old	DST	Central regions	Mudug
2019	Pre-covid 19	Male	Young	DST	Central regions	Mudug
2019	Pre-covid 19	Female	Old	DST	Central regions	Mudug
2019	Pre-covid 19	Male	Old	DST	Central regions	Mudug
2019	Pre-covid 19	Male	Old	DST	Central regions	Mudug
2019	Pre-covid 19	Male	Old	DST	Central regions	Mudug
2019	Pre-covid 19	Female	Old	DST	Central regions	Mudug
2019	Pre-covid 19	Female	Young	DST	Central regions	Mudug
2019	Pre-covid 19	Male	Old	DST	Central regions	Mudug
2019	Pre-covid 19	Male	Old	DST	Central regions	Mudug
2019	Pre-covid 19	Male	Old	DST	Central regions	Mudug
2019	Pre-covid 19	Male	Old	DST	Central regions	Mudug
2019	Pre-covid 19	Male	Old	DST	Central regions	Mudug
2019	Pre-covid 19	Male	Old	DST	Central regions	Mudug
2019	Pre-covid 19	Female	Young	DST	Central regions	Mudug
2019	Pre-covid 19	Male	Old	DST	Central regions	Mudug
2019	Pre-covid 19	Male	Old	DST	Central regions	Mudug
2019	Pre-covid 19	Male	Old	DST	Central regions	Mudug
2019	Pre-covid 19	Male	Old	DST	Central regions	Mudug
2019	Pre-covid 19	Male	Old	DST	Central regions	Mudug
2019	Pre-covid 19	Male	Old	DST	Central regions	Mudug
2019	Pre-covid 19	Male	Old	DST	Central regions	Mudug
2019	Pre-covid 19	Male	Old	DST	Central regions	Mudug
2019	Pre-covid 19	Male	Old	DST	Central regions	Mudug
2019	Pre-covid 19	Male	Old	DST	Central regions	Mudug
2019	Pre-covid 19	Male	Old	DST	Central regions	Mudug
2019	Pre-covid 19	Male	Old	DST	Central regions	Mudug
2019	Pre-covid 19	Male	Old	DST	Central regions	Mudug
2019	Pre-covid 19	Male	Young	DST	Central regions	Mudug
2019	Pre-covid 19	Male	Old	DST	Central regions	Mudug
2019	Pre-covid 19	Male	Young	DST	Central regions	Mudug
2019	Pre-covid 19	Male	Old	DST	Central regions	Mudug
2019	Pre-covid 19	Male	Old	DST	Central regions	Mudug
2019	Pre-covid 19	Male	Old	DST	Central regions	Mudug
2019	Pre-covid 19	Male	Old	DST	Central regions	Mudug
2019	Pre-covid 19	Male	Old	DST	Central regions	Mudug
2019	Pre-covid 19	Male	Young	DST	Central regions	Mudug
2019	Pre-covid 19	Male	Old	DST	Central regions	Mudug
2019	Pre-covid 19	Male	Old	DST	Central regions	Mudug
2019	Pre-covid 19	Male	Old	DST	Central regions	Mudug
2019	Pre-covid 19	Male	Old	DST	Central regions	Mudug
2019	Pre-covid 19	Male	Old	DST	Central regions	Mudug
2019	Pre-covid 19	Male	Old	DST	Central regions	Mudug
2019	Pre-covid 19	Male	Old	DST	Central regions	Mudug
2019	Pre-covid 19	Male	Young	DST	Central regions	Mudug
2019	Pre-covid 19	Male	Old	DST	Central regions	Mudug
2019	Pre-covid 19	Male	Young	DST	Central regions	Mudug
2019	Pre-covid 19	Male	Old	DST	Central regions	Mudug
2019	Pre-covid 19	Male	Young	DST	Central regions	Mudug
2019	Pre-covid 19	Male	Old	DST	Central regions	Mudug
2019	Pre-covid 19	Male	Old	DST	Central regions	Mudug
2019	Pre-covid 19	Male	Old	DST	Central regions	Mudug
2019	Pre-covid 19	Male	Old	DST	Central regions	Mudug
2019	Pre-covid 19	Male	Old	DST	Central regions	Mudug
2019	Pre-covid 19	Male	Old	DST	Central regions	Mudug
2019	Pre-covid 19	Male	Old	DST	Central regions	Mudug
2019	Pre-covid 19	Male	Old	DST	Central regions	Mudug
2019	Pre-covid 19	Male	Old	DST	Central regions	Mudug
2019	Pre-covid 19	Male	Old	DST	Central regions	Mudug
2019	Pre-covid 19	Male	Young	DST	Central regions	Mudug
2019	Pre-covid 19	Male	Old	DST	Central regions	Mudug
2019	Pre-covid 19	Male	Old	DST	Central regions	Mudug
2019	Pre-covid 19	Male	Old	DST	Non-central regions	Nugal
2019	Pre-covid 19	Male	Old	DST	Non-central regions	Nugal
2019	Pre-covid 19	Male	Old	DST	Non-central regions	Nugal
2019	Pre-covid 19	Male	Old	DST	Non-central regions	Nugal
2019	Pre-covid 19	Male	Old	DST	Non-central regions	Nugal
2019	Pre-covid 19	Male	Old	DST	Non-central regions	Nugal
2019	Pre-covid 19	Male	Old	DST	Non-central regions	Nugal
2019	Pre-covid 19	Male	Old	DST	Non-central regions	Nugal
2019	Pre-covid 19	Male	Old	DST	Non-central regions	Nugal
2019	Pre-covid 19	Male	Old	DST	Non-central regions	Nugal
2019	Pre-covid 19	Male	Old	DST	Non-central regions	Nugal
2019	Pre-covid 19	Male	Old	DST	Non-central regions	Nugal
2019	Pre-covid 19	Male	Old	DST	Non-central regions	Nugal
2019	Pre-covid 19	Male	Old	DST	Non-central regions	Nugal
2019	Pre-covid 19	Male	Old	DST	Non-central regions	Nugal
2019	Pre-covid 19	Male	Old	DST	Non-central regions	Nugal
2019	Pre-covid 19	Male	Old	DST	Non-central regions	Nugal
2019	Pre-covid 19	Male	Old	DST	Non-central regions	Nugal
2019	Pre-covid 19	Male	Old	DST	Non-central regions	Nugal
2019	Pre-covid 19	Male	Old	DST	Non-central regions	Nugal
2019	Pre-covid 19	Male	Old	DST	Non-central regions	Others
2019	Pre-covid 19	Female	Old	DST	Non-central regions	Somali-Ethiopia Region
2019	Pre-covid 19	Male	Old	DST	Non-central regions	Somali-Ethiopia Region
2019	Pre-covid 19	Female	Old	DST	Non-central regions	Somali-Ethiopia Region
2019	Pre-covid 19	Female	Old	DST	Non-central regions	Somali-Ethiopia Region
2019	Pre-covid 19	Male	Old	DST	Non-central regions	Somali-Ethiopia Region
2019	Pre-covid 19	Female	Young	DST	Non-central regions	Somali-Ethiopia Region
2019	Pre-covid 19	Female	Old	DST	Non-central regions	Somali-Ethiopia Region
2019	Pre-covid 19	Female	Young	DST	Non-central regions	Somali-Ethiopia Region
2019	Pre-covid 19	Female	Young	DST	Non-central regions	Somali-Ethiopia Region
2019	Pre-covid 19	Female	Old	DST	Non-central regions	Somali-Ethiopia Region
2019	Pre-covid 19	Female	Young	DST	Non-central regions	Somali-Ethiopia Region
2019	Pre-covid 19	Female	Young	DST	Non-central regions	Somali-Ethiopia Region
2019	Pre-covid 19	Male	Old	DST	Non-central regions	Somali-Ethiopia Region
2019	Pre-covid 19	Male	Old	DST	Non-central regions	Somali-Ethiopia Region
2019	Pre-covid 19	Male	Old	DST	Non-central regions	Somali-Ethiopia Region
2019	Pre-covid 19	Female	Old	DST	Non-central regions	Somali-Ethiopia Region
2019	Pre-covid 19	Male	Old	DST	Non-central regions	Somali-Ethiopia Region
2019	Pre-covid 19	Female	Old	DST	Non-central regions	Somali-Ethiopia Region
2019	Pre-covid 19	Male	Old	DST	Non-central regions	Somali-Ethiopia Region
2019	Pre-covid 19	Male	Old	DST	Non-central regions	Somali-Ethiopia Region
2019	Pre-covid 19	Male	Old	DST	Non-central regions	Somali-Ethiopia Region
2019	Pre-covid 19	Female	Old	DST	Non-central regions	Somali-Ethiopia Region
2019	Pre-covid 19	Male	Old	DST	Non-central regions	Somali-Ethiopia Region
2019	Pre-covid 19	Male	Old	DST	Non-central regions	Somali-Ethiopia Region
2019	Pre-covid 19	Male	Old	DST	Non-central regions	Somali-Ethiopia Region
2019	Pre-covid 19	Male	Old	DST	Non-central regions	Somali-Ethiopia Region
2019	Pre-covid 19	Male	Old	DST	Non-central regions	Somali-Ethiopia Region
2019	Pre-covid 19	Female	Old	DST	Non-central regions	Somali-Ethiopia Region
2019	Pre-covid 19	Female	Old	DST	Non-central regions	Somali-Ethiopia Region
2019	Pre-covid 19	Male	Old	DST	Non-central regions	Somali-Ethiopia Region
2019	Pre-covid 19	Female	Old	DST	Non-central regions	Somali-Ethiopia Region
2019	Pre-covid 19	Male	Old	DST	Non-central regions	Somali-Ethiopia Region
2019	Pre-covid 19	Male	Old	DST	Non-central regions	Somali-Ethiopia Region
2019	Pre-covid 19	Male	Old	DST	Non-central regions	Somali-Ethiopia Region
2019	Pre-covid 19	Male	Young	DST	Non-central regions	Somali-Ethiopia Region
2019	Pre-covid 19	Male	Old	DST	Non-central regions	Somali-Ethiopia Region
2019	Pre-covid 19	Male	Old	DST	Non-central regions	Somali-Ethiopia Region
2019	Pre-covid 19	Male	Old	DST	Non-central regions	Somali-Ethiopia Region
2019	Pre-covid 19	Male	Old	DST	Non-central regions	Somali-Ethiopia Region
2019	Pre-covid 19	Male	Old	DST	Non-central regions	Somali-Ethiopia Region
2019	Pre-covid 19	Male	Old	DST	Non-central regions	Somali-Ethiopia Region
2019	Pre-covid 19	Male	Old	DST	Non-central regions	Somali-Ethiopia Region
2019	Pre-covid 19	Male	Old	DST	Non-central regions	Somali-Ethiopia Region
2019	Pre-covid 19	Male	Old	DST	Non-central regions	Somali-Ethiopia Region
2019	Pre-covid 19	Male	Old	DST	Non-central regions	Somali-Ethiopia Region
2019	Pre-covid 19	Male	Old	DST	Non-central regions	Somali-Ethiopia Region
2019	Pre-covid 19	Male	Old	DST	Non-central regions	Somali-Ethiopia Region
2019	Pre-covid 19	Female	Old	DST	Non-central regions	Others
2019	Pre-covid 19	Male	Old	DST	Non-central regions	Others
2019	Pre-covid 19	Male	Old	DST	Non-central regions	Others
2020	In-covid 19	Male	Old	DST	Non-central regions	Others
2020	In-covid 19	Male	Old	DST	Non-central regions	Somali-Ethiopia Region
2020	In-covid 19	Male	Old	DST	Non-central regions	Somali-Ethiopia Region
2020	In-covid 19	Male	Old	DST	Non-central regions	Somali-Ethiopia Region
2020	In-covid 19	Male	Old	DST	Non-central regions	Somali-Ethiopia Region
2020	In-covid 19	Male	Old	DST	Non-central regions	Somali-Ethiopia Region
2020	In-covid 19	Male	Old	DST	Non-central regions	Somali-Ethiopia Region
2020	In-covid 19	Male	Old	DST	Non-central regions	Somali-Ethiopia Region
2020	In-covid 19	Male	Old	DST	Non-central regions	Somali-Ethiopia Region
2020	In-covid 19	Female	Young	DST	Non-central regions	Somali-Ethiopia Region
2020	In-covid 19	Male	Old	DST	Non-central regions	Somali-Ethiopia Region
2020	In-covid 19	Male	Old	DST	Non-central regions	Somali-Ethiopia Region
2020	In-covid 19	Male	Old	DST	Non-central regions	Somali-Ethiopia Region
2020	In-covid 19	Male	Old	DST	Non-central regions	Somali-Ethiopia Region
2020	In-covid 19	Male	Old	DST	Non-central regions	Somali-Ethiopia Region
2020	In-covid 19	Male	Young	DST	Non-central regions	Somali-Ethiopia Region
2020	In-covid 19	Male	Young	DST	Non-central regions	Somali-Ethiopia Region
2020	In-covid 19	Male	Old	DST	Non-central regions	Somali-Ethiopia Region
2020	In-covid 19	Male	Old	DST	Non-central regions	Somali-Ethiopia Region
2020	In-covid 19	Male	Old	DST	Non-central regions	Somali-Ethiopia Region
2020	In-covid 19	Male	Old	DST	Non-central regions	Somali-Ethiopia Region
2020	In-covid 19	Male	Old	DST	Non-central regions	Somali-Ethiopia Region
2020	In-covid 19	Male	Old	DST	Non-central regions	Somali-Ethiopia Region
2020	In-covid 19	Female	Old	DST	Non-central regions	Somali-Ethiopia Region
2020	In-covid 19	Male	Old	DST	Non-central regions	Somali-Ethiopia Region
2020	In-covid 19	Male	Old	DST	Non-central regions	Somali-Ethiopia Region
2020	In-covid 19	Female	Old	DST	Non-central regions	Somali-Ethiopia Region
2020	In-covid 19	Male	Old	DST	Non-central regions	Somali-Ethiopia Region
2020	In-covid 19	Male	Young	DST	Non-central regions	Somali-Ethiopia Region
2020	In-covid 19	Male	Old	DST	Non-central regions	Somali-Ethiopia Region
2020	In-covid 19	Male	Young	DST	Non-central regions	Somali-Ethiopia Region
2020	In-covid 19	Male	Old	DST	Non-central regions	Somali-Ethiopia Region
2020	In-covid 19	Male	Old	DST	Non-central regions	Somali-Ethiopia Region
2020	In-covid 19	Male	Old	DST	Non-central regions	Somali-Ethiopia Region
2020	In-covid 19	Male	Old	DST	Non-central regions	Somali-Ethiopia Region
2020	In-covid 19	Male	Old	DST	Non-central regions	Somali-Ethiopia Region
2020	In-covid 19	Male	Young	DST	Non-central regions	Somali-Ethiopia Region
2020	In-covid 19	Male	Old	DST	Non-central regions	Somali-Ethiopia Region
2020	In-covid 19	Male	Young	DST	Non-central regions	Somali-Ethiopia Region
2020	In-covid 19	Male	Old	DST	Non-central regions	Somali-Ethiopia Region
2020	In-covid 19	Male	Young	DST	Non-central regions	Somali-Ethiopia Region
2020	In-covid 19	Male	Old	DST	Non-central regions	Somali-Ethiopia Region
2020	In-covid 19	Male	Young	DST	Non-central regions	Somali-Ethiopia Region
2020	In-covid 19	Female	Old	DST	Non-central regions	Somali-Ethiopia Region
2020	In-covid 19	Male	Old	DST	Non-central regions	Somali-Ethiopia Region
2020	In-covid 19	Male	Old	DST	Non-central regions	Somali-Ethiopia Region
2020	In-covid 19	Female	Young	DST	Non-central regions	Somali-Ethiopia Region
2020	In-covid 19	Male	Young	DST	Non-central regions	Somali-Ethiopia Region
2020	In-covid 19	Female	Old	DST	Non-central regions	Others
2020	In-covid 19	Male	Old	DST	Non-central regions	Nugal
2020	In-covid 19	Female	Old	DST	Non-central regions	Nugal
2020	In-covid 19	Male	Old	DST	Non-central regions	Nugal
2020	In-covid 19	Male	Young	DST	Central regions	Mudug
2020	In-covid 19	Male	Old	DST	Central regions	Mudug
2020	In-covid 19	Female	Old	DST	Central regions	Mudug
2020	In-covid 19	Female	Old	DST	Central regions	Mudug
2020	In-covid 19	Male	Old	DST	Central regions	Mudug
2020	In-covid 19	Male	Old	DST	Central regions	Mudug
2020	In-covid 19	Male	Young	DST	Central regions	Mudug
2020	In-covid 19	Male	Old	DST	Central regions	Mudug
2020	In-covid 19	Female	Old	DST	Central regions	Mudug
2020	In-covid 19	Male	Old	DST	Central regions	Mudug
2020	In-covid 19	Female	Old	DST	Central regions	Mudug
2020	In-covid 19	Male	Old	DST	Central regions	Mudug
2020	In-covid 19	Male	Old	DST	Central regions	Mudug
2020	In-covid 19	Male	Old	DST	Central regions	Mudug
2020	In-covid 19	Male	Old	DST	Central regions	Mudug
2020	In-covid 19	Male	Old	DST	Central regions	Mudug
2020	In-covid 19	Female	Old	DST	Central regions	Mudug
2020	In-covid 19	Female	Old	DST	Central regions	Mudug
2020	In-covid 19	Male	Old	DST	Central regions	Mudug
2020	In-covid 19	Female	Young	DST	Central regions	Mudug
2020	In-covid 19	Female	Old	DST	Central regions	Mudug
2020	In-covid 19	Female	Old	DST	Central regions	Mudug
2020	In-covid 19	Male	Old	DST	Central regions	Mudug
2020	In-covid 19	Male	Old	DST	Central regions	Mudug
2020	In-covid 19	Male	Old	DST	Central regions	Mudug
2020	In-covid 19	Male	Old	DST	Central regions	Mudug
2020	In-covid 19	Male	Old	DST	Central regions	Mudug
2020	In-covid 19	Female	Old	DST	Central regions	Mudug
2020	In-covid 19	Male	Old	DST	Central regions	Mudug
2020	In-covid 19	Male	Old	DST	Central regions	Mudug
2020	In-covid 19	Male	Old	DST	Central regions	Mudug
2020	In-covid 19	Male	Old	DST	Central regions	Mudug
2020	In-covid 19	Male	Old	DST	Central regions	Mudug
2020	In-covid 19	Female	Old	DST	Central regions	Mudug
2020	In-covid 19	Male	Old	DST	Central regions	Mudug
2020	In-covid 19	Male	Young	DST	Central regions	Mudug
2020	In-covid 19	Male	Old	DST	Central regions	Mudug
2020	In-covid 19	Male	Old	DST	Central regions	Mudug
2020	In-covid 19	Male	Old	DST	Central regions	Mudug
2020	In-covid 19	Male	Old	DST	Central regions	Mudug
2020	In-covid 19	Male	Old	DST	Central regions	Mudug
2020	In-covid 19	Female	Old	DST	Central regions	Mudug
2020	In-covid 19	Female	Young	DST	Central regions	Mudug
2020	In-covid 19	Male	Old	DST	Central regions	Mudug
2020	In-covid 19	Female	Old	DST	Central regions	Mudug
2020	In-covid 19	Male	Old	DST	Central regions	Mudug
2020	In-covid 19	Female	Old	DST	Central regions	Mudug
2020	In-covid 19	Male	Old	DST	Central regions	Mudug
2020	In-covid 19	Female	Old	DST	Central regions	Mudug
2020	In-covid 19	Male	Old	DST	Central regions	Mudug
2020	In-covid 19	Male	Old	DST	Central regions	Mudug
2020	In-covid 19	Male	Young	DST	Central regions	Mudug
2020	In-covid 19	Female	Young	DST	Central regions	Mudug
2020	In-covid 19	Male	Young	DST	Central regions	Mudug
2020	In-covid 19	Male	Old	DST	Central regions	Mudug
2020	In-covid 19	Female	Old	DST	Central regions	Mudug
2020	In-covid 19	Male	Old	DST	Central regions	Mudug
2020	In-covid 19	Male	Old	DST	Central regions	Mudug
2020	In-covid 19	Female	Old	DST	Central regions	Mudug
2020	In-covid 19	Female	Old	DST	Central regions	Mudug
2020	In-covid 19	Female	Young	DST	Central regions	Mudug
2020	In-covid 19	Female	Old	DST	Central regions	Mudug
2020	In-covid 19	Male	Old	DST	Central regions	Mudug
2020	In-covid 19	Female	Old	DST	Central regions	Mudug
2020	In-covid 19	Male	Old	DST	Central regions	Mudug
2020	In-covid 19	Female	Old	DST	Central regions	Mudug
2020	In-covid 19	Male	Old	DST	Central regions	Mudug
2020	In-covid 19	Female	Old	DST	Central regions	Mudug
2020	In-covid 19	Male	Old	DST	Central regions	Mudug
2020	In-covid 19	Male	Old	DST	Central regions	Mudug
2020	In-covid 19	Male	Young	DST	Central regions	Mudug
2020	In-covid 19	Male	Old	DST	Central regions	Mudug
2020	In-covid 19	Male	Old	DST	Central regions	Mudug
2020	In-covid 19	Male	Old	DST	Central regions	Mudug
2020	In-covid 19	Female	Old	DST	Central regions	Mudug
2020	In-covid 19	Male	Old	DST	Central regions	Mudug
2020	In-covid 19	Male	Old	DST	Central regions	Mudug
2020	In-covid 19	Male	Old	DST	Central regions	Mudug
2020	In-covid 19	Male	Old	DST	Central regions	Mudug
2020	In-covid 19	Female	Young	DST	Central regions	Mudug
2020	In-covid 19	Male	Old	DST	Central regions	Mudug
2020	In-covid 19	Male	Old	DST	Central regions	Mudug
2020	In-covid 19	Male	Young	DST	Central regions	Mudug
2020	In-covid 19	Male	Old	DST	Central regions	Mudug
2020	In-covid 19	Male	Old	DST	Central regions	Mudug
2020	In-covid 19	Male	Old	DST	Central regions	Mudug
2020	In-covid 19	Female	Young	DST	Central regions	Mudug
2020	In-covid 19	Male	Old	DST	Central regions	Mudug
2020	In-covid 19	Male	Old	DST	Central regions	Mudug
2020	In-covid 19	Female	Old	DST	Central regions	Mudug
2020	In-covid 19	Male	Old	DST	Central regions	Mudug
2020	In-covid 19	Female	Young	DST	Central regions	Mudug
2020	In-covid 19	Male	Old	DST	Central regions	Mudug
2020	In-covid 19	Male	Old	DST	Central regions	Mudug
2020	In-covid 19	Female	Old	DST	Central regions	Mudug
2020	In-covid 19	Male	Old	DST	Central regions	Mudug
2020	In-covid 19	Male	Old	DST	Central regions	Mudug
2020	In-covid 19	Male	Old	DST	Central regions	Mudug
2020	In-covid 19	Male	Old	DST	Central regions	Mudug
2020	In-covid 19	Male	Old	DST	Central regions	Mudug
2020	In-covid 19	Male	Old	DST	Central regions	Mudug
2020	In-covid 19	Male	Old	DST	Central regions	Mudug
2020	In-covid 19	Male	Old	DST	Central regions	Mudug
2020	In-covid 19	Male	Old	DST	Central regions	Mudug
2020	In-covid 19	Male	Old	DST	Central regions	Mudug
2020	In-covid 19	Male	Old	DST	Central regions	Mudug
2020	In-covid 19	Male	Old	DST	Central regions	Mudug
2020	In-covid 19	Male	Old	DST	Central regions	Mudug
2020	In-covid 19	Female	Young	DST	Central regions	Mudug
2020	In-covid 19	Male	Young	DST	Central regions	Mudug
2020	In-covid 19	Male	Old	DST	Central regions	Mudug
2020	In-covid 19	Male	Old	DST	Central regions	Mudug
2020	In-covid 19	Female	Old	DST	Central regions	Mudug
2020	In-covid 19	Male	Young	DST	Central regions	Mudug
2020	In-covid 19	Male	Old	DST	Central regions	Mudug
2020	In-covid 19	Male	Old	DST	Central regions	Mudug
2020	In-covid 19	Male	Old	DST	Central regions	Mudug
2020	In-covid 19	Male	Old	DST	Central regions	Mudug
2020	In-covid 19	Male	Old	DST	Central regions	Mudug
2020	In-covid 19	Female	Old	DST	Central regions	Mudug
2020	In-covid 19	Male	Old	DST	Central regions	Mudug
2020	In-covid 19	Male	Old	DST	Central regions	Mudug
2020	In-covid 19	Female	Old	DST	Central regions	Mudug
2020	In-covid 19	Male	Young	DST	Central regions	Mudug
2020	In-covid 19	Male	Old	DST	Central regions	Mudug
2020	In-covid 19	Female	Old	DST	Central regions	Mudug
2020	In-covid 19	Male	Old	DST	Central regions	Mudug
2020	In-covid 19	Male	Young	DST	Central regions	Mudug
2020	In-covid 19	Female	Young	DST	Central regions	Mudug
2020	In-covid 19	Male	Old	DST	Non-central regions	Others
2020	In-covid 19	Male	Old	DST	Non-central regions	Others
2020	In-covid 19	Male	Old	DST	Central regions	Mudug
2020	In-covid 19	Female	Old	DST	Central regions	Mudug
2020	In-covid 19	Male	Old	DST	Non-central regions	Others
2020	In-covid 19	Female	Old	DST	Central regions	Galgadud
2020	In-covid 19	Male	Old	DST	Central regions	Galgadud
2020	In-covid 19	Male	Old	DST	Central regions	Galgadud
2020	In-covid 19	Male	Old	DST	Central regions	Galgadud
2020	In-covid 19	Male	Young	DST	Central regions	Galgadud
2020	In-covid 19	Male	Old	DST	Central regions	Galgadud
2020	In-covid 19	Male	Old	DST	Central regions	Galgadud
2020	In-covid 19	Female	Old	DST	Central regions	Galgadud
2020	In-covid 19	Male	Old	DST	Central regions	Galgadud
2020	In-covid 19	Male	Old	DST	Central regions	Galgadud
2020	In-covid 19	Male	Old	DST	Non-central regions	Bari
2020	In-covid 19	Male	Old	DST	Non-central regions	Bari
2020	In-covid 19	Male	Old	DST	Non-central regions	Bari
2020	In-covid 19	Male	Old	DST	Non-central regions	Bari
2020	In-covid 19	Male	Old	DST	Non-central regions	Bari
2020	In-covid 19	Male	Old	DST	Non-central regions	Bari
2020	In-covid 19	Male	Old	DST	Non-central regions	Banadir
2020	In-covid 19	Male	Old	DST	Non-central regions	Banadir
2020	In-covid 19	Male	Old	DST	Non-central regions	Banadir
2021	In-covid 19	Female	Old	DST	Non-central regions	Others
2021	In-covid 19	Female	Young	DST	Non-central regions	Banadir
2021	In-covid 19	Female	Old	DST	Non-central regions	Banadir
2021	In-covid 19	Male	Young	DST	Non-central regions	Banadir
2021	In-covid 19	Female	Old	DST	Non-central regions	Banadir
2021	In-covid 19	Male	Young	DST	Non-central regions	Banadir
2021	In-covid 19	Male	Old	DST	Non-central regions	Banadir
2021	In-covid 19	Female	Old	DST	Non-central regions	Banadir
2021	In-covid 19	Female	Young	DST	Non-central regions	Banadir
2021	In-covid 19	Male	Old	DST	Non-central regions	Banadir
2021	In-covid 19	Male	Old	DST	Non-central regions	Banadir
2021	In-covid 19	Male	Old	DST	Non-central regions	Bari
2021	In-covid 19	Male	Old	DST	Non-central regions	Bari
2021	In-covid 19	Male	Old	DST	Non-central regions	Bari
2021	In-covid 19	Male	Old	DST	Non-central regions	Bari
2021	In-covid 19	Male	Old	DST	Central regions	Galgadud
2021	In-covid 19	Female	Old	DST	Central regions	Galgadud
2021	In-covid 19	Female	Old	DST	Central regions	Galgadud
2021	In-covid 19	Female	Old	DST	Central regions	Galgadud
2021	In-covid 19	Male	Old	DST	Central regions	Mudug
2021	In-covid 19	Female	Old	DST	Central regions	Mudug
2021	In-covid 19	Female	Old	DST	Central regions	Mudug
2021	In-covid 19	Male	Young	DST	Central regions	Mudug
2021	In-covid 19	Female	Old	DST	Central regions	Mudug
2021	In-covid 19	Male	Old	DST	Central regions	Mudug
2021	In-covid 19	Male	Old	DST	Central regions	Mudug
2021	In-covid 19	Female	Old	DST	Central regions	Mudug
2021	In-covid 19	Female	Old	DST	Central regions	Mudug
2021	In-covid 19	Male	Young	DST	Central regions	Mudug
2021	In-covid 19	Male	Old	DST	Central regions	Mudug
2021	In-covid 19	Male	Old	DST	Central regions	Mudug
2021	In-covid 19	Male	Young	DST	Central regions	Mudug
2021	In-covid 19	Male	Old	DST	Central regions	Mudug
2021	In-covid 19	Female	Young	DST	Central regions	Mudug
2021	In-covid 19	Male	Old	DST	Central regions	Mudug
2021	In-covid 19	Female	Old	DST	Central regions	Mudug
2021	In-covid 19	Male	Old	DST	Central regions	Mudug
2021	In-covid 19	Male	Young	DST	Central regions	Mudug
2021	In-covid 19	Male	Old	DST	Central regions	Mudug
2021	In-covid 19	Male	Old	DST	Central regions	Mudug
2021	In-covid 19	Female	Old	DST	Central regions	Mudug
2021	In-covid 19	Male	Old	DST	Central regions	Mudug
2021	In-covid 19	Female	Old	DST	Central regions	Mudug
2021	In-covid 19	Male	Old	DST	Central regions	Mudug
2021	In-covid 19	Female	Old	DST	Central regions	Mudug
2021	In-covid 19	Male	Old	DST	Central regions	Mudug
2021	In-covid 19	Male	Old	DST	Central regions	Mudug
2021	In-covid 19	Male	Young	DST	Central regions	Mudug
2021	In-covid 19	Male	Old	DST	Central regions	Mudug
2021	In-covid 19	Female	Old	DST	Central regions	Mudug
2021	In-covid 19	Female	Old	DST	Central regions	Mudug
2021	In-covid 19	Male	Old	DST	Central regions	Mudug
2021	In-covid 19	Male	Old	DST	Central regions	Mudug
2021	In-covid 19	Male	Old	DST	Central regions	Mudug
2021	In-covid 19	Male	Old	DST	Central regions	Mudug
2021	In-covid 19	Female	Young	DST	Central regions	Mudug
2021	In-covid 19	Female	Old	DST	Central regions	Mudug
2021	In-covid 19	Male	Old	DST	Central regions	Mudug
2021	In-covid 19	Male	Old	DST	Central regions	Mudug
2021	In-covid 19	Female	Old	DST	Central regions	Mudug
2021	In-covid 19	Male	Young	DST	Central regions	Mudug
2021	In-covid 19	Male	Old	DST	Central regions	Mudug
2021	In-covid 19	Female	Young	DST	Central regions	Mudug
2021	In-covid 19	Male	Old	DST	Central regions	Mudug
2021	In-covid 19	Male	Young	DST	Central regions	Mudug
2021	In-covid 19	Male	Old	DST	Central regions	Mudug
2021	In-covid 19	Male	Old	DST	Central regions	Mudug
2021	In-covid 19	Male	Old	DST	Central regions	Mudug
2021	In-covid 19	Male	Old	DST	Central regions	Mudug
2021	In-covid 19	Male	Old	DST	Central regions	Mudug
2021	In-covid 19	Male	Old	DST	Central regions	Mudug
2021	In-covid 19	Female	Old	DST	Central regions	Mudug
2021	In-covid 19	Male	Old	DST	Central regions	Mudug
2021	In-covid 19	Female	Old	DST	Central regions	Mudug
2021	In-covid 19	Male	Old	DST	Central regions	Mudug
2021	In-covid 19	Male	Old	DST	Central regions	Mudug
2021	In-covid 19	Male	Old	DST	Central regions	Mudug
2021	In-covid 19	Male	Old	DST	Central regions	Mudug
2021	In-covid 19	Male	Young	DST	Central regions	Mudug
2021	In-covid 19	Male	Old	DST	Central regions	Mudug
2021	In-covid 19	Female	Old	DST	Central regions	Mudug
2021	In-covid 19	Female	Old	DST	Central regions	Mudug
2021	In-covid 19	Female	Old	DST	Central regions	Mudug
2021	In-covid 19	Male	Old	DST	Central regions	Mudug
2021	In-covid 19	Male	Old	DST	Central regions	Mudug
2021	In-covid 19	Male	Old	DST	Central regions	Mudug
2021	In-covid 19	Male	Old	DST	Central regions	Mudug
2021	In-covid 19	Male	Old	DST	Central regions	Mudug
2021	In-covid 19	Male	Old	DST	Central regions	Mudug
2021	In-covid 19	Male	Old	DST	Central regions	Mudug
2021	In-covid 19	Male	Old	DST	Central regions	Mudug
2021	In-covid 19	Male	Old	DST	Central regions	Mudug
2021	In-covid 19	Female	Old	DST	Central regions	Mudug
2021	In-covid 19	Female	Young	DST	Central regions	Mudug
2021	In-covid 19	Male	Old	DST	Central regions	Mudug
2021	In-covid 19	Male	Old	DST	Central regions	Mudug
2021	In-covid 19	Male	Old	DST	Central regions	Mudug
2021	In-covid 19	Male	Old	DST	Central regions	Mudug
2021	In-covid 19	Female	Old	DST	Central regions	Mudug
2021	In-covid 19	Female	Old	DST	Central regions	Mudug
2021	In-covid 19	Female	Old	DST	Central regions	Mudug
2021	In-covid 19	Female	Old	DST	Central regions	Mudug
2021	In-covid 19	Female	Old	DST	Central regions	Mudug
2021	In-covid 19	Female	Old	DST	Central regions	Mudug
2021	In-covid 19	Male	Old	DST	Central regions	Mudug
2021	In-covid 19	Male	Old	DST	Central regions	Mudug
2021	In-covid 19	Male	Old	DST	Central regions	Mudug
2021	In-covid 19	Male	Young	DST	Central regions	Mudug
2021	In-covid 19	Male	Old	DST	Central regions	Mudug
2021	In-covid 19	Male	Old	DST	Central regions	Mudug
2021	In-covid 19	Male	Young	DST	Central regions	Mudug
2021	In-covid 19	Male	Young	DST	Central regions	Mudug
2021	In-covid 19	Female	Old	DST	Central regions	Mudug
2021	In-covid 19	Female	Old	DST	Central regions	Mudug
2021	In-covid 19	Female	Young	DST	Central regions	Mudug
2021	In-covid 19	Female	Young	DST	Central regions	Mudug
2021	In-covid 19	Male	Old	DST	Central regions	Mudug
2021	In-covid 19	Male	Old	DST	Central regions	Mudug
2021	In-covid 19	Male	Old	DST	Central regions	Mudug
2021	In-covid 19	Male	Old	DST	Central regions	Mudug
2021	In-covid 19	Male	Old	DST	Central regions	Mudug
2021	In-covid 19	Male	Old	DST	Central regions	Mudug
2021	In-covid 19	Male	Young	DST	Central regions	Mudug
2021	In-covid 19	Male	Old	DST	Central regions	Mudug
2021	In-covid 19	Male	Young	DST	Central regions	Mudug
2021	In-covid 19	Male	Young	DST	Central regions	Mudug
2021	In-covid 19	Male	Old	DST	Central regions	Mudug
2021	In-covid 19	Male	Old	DST	Central regions	Mudug
2021	In-covid 19	Female	Old	DST	Central regions	Mudug
2021	In-covid 19	Female	Old	DST	Central regions	Mudug
2021	In-covid 19	Female	Old	DST	Central regions	Mudug
2021	In-covid 19	Female	Old	DST	Central regions	Mudug
2021	In-covid 19	Female	Old	DST	Central regions	Mudug
2021	In-covid 19	Male	Old	DST	Central regions	Mudug
2021	In-covid 19	Male	Old	DST	Central regions	Mudug
2021	In-covid 19	Male	Old	DST	Central regions	Mudug
2021	In-covid 19	Male	Young	DST	Central regions	Mudug
2021	In-covid 19	Male	Old	DST	Central regions	Mudug
2021	In-covid 19	Male	Old	DST	Central regions	Mudug
2021	In-covid 19	Male	Old	DST	Central regions	Mudug
2021	In-covid 19	Male	Young	DST	Central regions	Mudug
2021	In-covid 19	Male	Old	DST	Central regions	Mudug
2021	In-covid 19	Male	Old	DST	Central regions	Mudug
2021	In-covid 19	Male	Young	DST	Central regions	Mudug
2021	In-covid 19	Male	Young	DST	Central regions	Mudug
2021	In-covid 19	Female	Young	DST	Central regions	Mudug
2021	In-covid 19	Male	Old	DST	Central regions	Mudug
2021	In-covid 19	Female	Young	DST	Central regions	Mudug
2021	In-covid 19	Male	Old	DST	Central regions	Mudug
2021	In-covid 19	Male	Old	DST	Central regions	Mudug
2021	In-covid 19	Female	Young	DST	Central regions	Mudug
2021	In-covid 19	Male	Old	DST	Central regions	Mudug
2021	In-covid 19	Male	Old	DST	Central regions	Mudug
2021	In-covid 19	Female	Old	DST	Central regions	Mudug
2021	In-covid 19	Female	Old	DST	Central regions	Mudug
2021	In-covid 19	Male	Old	DST	Non-central regions	Nugal
2021	In-covid 19	Female	Old	DST	Non-central regions	Nugal
2021	In-covid 19	Male	Old	DST	Non-central regions	Nugal
2021	In-covid 19	Female	Young	DST	Non-central regions	Nugal
2021	In-covid 19	Female	Old	DST	Non-central regions	Nugal
2021	In-covid 19	Female	Young	DST	Non-central regions	Nugal
2021	In-covid 19	Male	Old	DST	Non-central regions	Nugal
2021	In-covid 19	Female	Old	DST	Non-central regions	Nugal
2021	In-covid 19	Male	Old	DST	Non-central regions	Nugal
2021	In-covid 19	Female	Old	DST	Non-central regions	Nugal
2021	In-covid 19	Male	Old	DST	Non-central regions	Nugal
2021	In-covid 19	Female	Old	DST	Non-central regions	Nugal
2021	In-covid 19	Male	Old	DST	Non-central regions	Nugal
2021	In-covid 19	Female	Old	DST	Non-central regions	Nugal
2021	In-covid 19	Male	Old	DST	Non-central regions	Nugal
2021	In-covid 19	Male	Old	DST	Non-central regions	Nugal
2021	In-covid 19	Male	Old	DST	Non-central regions	Others
2021	In-covid 19	Male	Young	DST	Non-central regions	Somali-Ethiopia Region
2021	In-covid 19	Female	Old	DST	Non-central regions	Somali-Ethiopia Region
2021	In-covid 19	Male	Old	DST	Non-central regions	Somali-Ethiopia Region
2021	In-covid 19	Male	Old	DST	Non-central regions	Somali-Ethiopia Region
2021	In-covid 19	Female	Young	DST	Non-central regions	Somali-Ethiopia Region
2021	In-covid 19	Male	Young	DST	Non-central regions	Somali-Ethiopia Region
2021	In-covid 19	Male	Old	DST	Non-central regions	Somali-Ethiopia Region
2021	In-covid 19	Female	Old	DST	Non-central regions	Somali-Ethiopia Region
2021	In-covid 19	Female	Young	DST	Non-central regions	Somali-Ethiopia Region
2021	In-covid 19	Male	Old	DST	Non-central regions	Somali-Ethiopia Region
2021	In-covid 19	Male	Old	DST	Non-central regions	Somali-Ethiopia Region
2021	In-covid 19	Male	Old	DST	Non-central regions	Somali-Ethiopia Region
2021	In-covid 19	Male	Old	DST	Non-central regions	Somali-Ethiopia Region
2021	In-covid 19	Female	Old	DST	Non-central regions	Somali-Ethiopia Region
2021	In-covid 19	Female	Old	DST	Non-central regions	Somali-Ethiopia Region
2021	In-covid 19	Male	Old	DST	Non-central regions	Somali-Ethiopia Region
2021	In-covid 19	Female	Old	DST	Non-central regions	Somali-Ethiopia Region
2021	In-covid 19	Male	Old	DST	Non-central regions	Somali-Ethiopia Region
2021	In-covid 19	Male	Old	DST	Non-central regions	Somali-Ethiopia Region
2021	In-covid 19	Male	Old	DST	Non-central regions	Somali-Ethiopia Region
2021	In-covid 19	Male	Old	DST	Non-central regions	Somali-Ethiopia Region
2021	In-covid 19	Female	Old	DST	Non-central regions	Somali-Ethiopia Region
2021	In-covid 19	Male	Old	DST	Non-central regions	Somali-Ethiopia Region
2021	In-covid 19	Male	Old	DST	Non-central regions	Somali-Ethiopia Region
2021	In-covid 19	Female	Young	DST	Non-central regions	Somali-Ethiopia Region
2021	In-covid 19	Male	Old	DST	Non-central regions	Somali-Ethiopia Region
2021	In-covid 19	Male	Old	DST	Non-central regions	Somali-Ethiopia Region
2021	In-covid 19	Male	Old	DST	Non-central regions	Somali-Ethiopia Region
2021	In-covid 19	Female	Old	DST	Non-central regions	Somali-Ethiopia Region
2021	In-covid 19	Male	Old	DST	Non-central regions	Somali-Ethiopia Region
2021	In-covid 19	Male	Old	DST	Non-central regions	Somali-Ethiopia Region
2019	Pre-covid 19	Female	Old	MDR	Non-central regions	Nugal
2019	Pre-covid 19	Female	Old	MDR	Non-central regions	Somali-ethiopia Region
2019	Pre-covid 19	Male	Old	MDR	Non-central regions	Bari
2019	Pre-covid 19	Female	Old	MDR	Non-central regions	Bari
2019	Pre-covid 19	Male	Old	MDR	Non-central regions	Nugal
2019	Pre-covid 19	Male	Young	MDR	Non-central regions	Nugal
2019	Pre-covid 19	Female	Old	MDR	Central regions	Galgadud
2019	Pre-covid 19	Male	Old	MDR	Central regions	Mudug
2019	Pre-covid 19	Male	Old	MDR	Central regions	Mudug
2019	Pre-covid 19	Male	Old	MDR	Central regions	Mudug
2019	Pre-covid 19	Female	Old	MDR	Central regions	Mudug
2019	Pre-covid 19	Female	Old	MDR	Central regions	Mudug
2019	Pre-covid 19	Male	Old	MDR	Central regions	Mudug
2019	Pre-covid 19	Female	Old	MDR	Central regions	Mudug
2019	Pre-covid 19	Male	Old	MDR	Central regions	Mudug
2019	Pre-covid 19	Male	Old	MDR	Central regions	Mudug
2019	Pre-covid 19	Male	Old	MDR	Non-central regions	Nugal
2019	Pre-covid 19	Male	Young	MDR	Non-central regions	Nugal
2019	Pre-covid 19	Male	Old	MDR	Non-central regions	Karkar
2019	Pre-covid 19	Female	Old	MDR	Non-central regions	Nugal
2019	Pre-covid 19	Male	Old	MDR	Non-central regions	Bari
2019	Pre-covid 19	Male	Old	MDR	Non-central regions	Bari
2019	Pre-covid 19	Male	Old	MDR	Non-central regions	Bari
2019	Pre-covid 19	Male	Old	MDR	Central regions	Mudug
2019	Pre-covid 19	Female	Old	MDR	Central regions	Mudug
2019	Pre-covid 19	Male	Old	MDR	Non-central regions	Nugal
2019	Pre-covid 19	Male	Old	MDR	Non-central regions	Nugal
2019	Pre-covid 19	Female	Old	MDR	Central regions	Mudug
2019	Pre-covid 19	Female	Old	MDR	Central regions	Mudug
2019	Pre-covid 19	Male	Old	MDR	Non-central regions	Karkar
2020	In-covid 19	Female	Old	MDR	Non-central regions	Nugal
2020	In-covid 19	Male	Old	MDR	Non-central regions	Nugal
2020	In-covid 19	Male	Old	MDR	Non-central regions	Bari
2020	In-covid 19	Male	Old	MDR	Non-central regions	Bari
2020	In-covid 19	Female	Young	MDR	Non-central regions	Bari
2020	In-covid 19	Male	Old	MDR	Central regions	Mudug
2020	In-covid 19	Male	Old	MDR	Central regions	Mudug
2020	In-covid 19	Male	Old	MDR	Central regions	Mudug
2020	In-covid 19	Male	Old	MDR	Central regions	Mudug
2020	In-covid 19	Male	Old	MDR	Central regions	Mudug
2020	In-covid 19	Female	Young	MDR	Central regions	Mudug
2020	In-covid 19	Male	Old	MDR	Central regions	Mudug
2020	In-covid 19	Male	Old	MDR	Central regions	Mudug
2020	In-covid 19	Female	Old	MDR	Central regions	Mudug
2020	In-covid 19	Male	Old	MDR	Central regions	Mudug
2020	In-covid 19	Male	Old	MDR	Non-central regions	Nugal
2020	In-covid 19	Male	Old	MDR	Central regions	Galgadud
2020	In-covid 19	Male	Old	MDR	Non-central regions	Nugal
2020	In-covid 19	Female	Old	MDR	Central regions	Mudug
2020	In-covid 19	Male	Old	MDR	Central regions	Mudug
2020	In-covid 19	Female	Old	MDR	Central regions	Galgadud
2020	In-covid 19	Male	Old	MDR	Central regions	Mudug
2020	In-covid 19	Male	Old	MDR	Central regions	Mudug
2020	In-covid 19	Male	Old	MDR	Central regions	Mudug
2021	In-covid 19	Male	Old	MDR	Non-central regions	Bari
2021	In-covid 19	Male	Old	MDR	Non-central regions	Bari
2021	In-covid 19	Male	Old	MDR	Non-central regions	Bari
2021	In-covid 19	Male	Old	MDR	Non-central regions	Bari
2021	In-covid 19	Male	Old	MDR	Non-central regions	Bari
2021	In-covid 19	Male	Old	MDR	Non-central regions	Bari
2021	In-covid 19	Male	Young	MDR	Non-central regions	Bari
2021	In-covid 19	Male	Old	MDR	Non-central regions	Bari
2021	In-covid 19	Female	Young	MDR	Non-central regions	Bari
2021	In-covid 19	Female	Old	MDR	Non-central regions	Bari
2021	In-covid 19	Male	Old	MDR	Non-central regions	Bari
2021	In-covid 19	Male	Old	MDR	Central regions	GALGADUD
2021	In-covid 19	Male	Old	MDR	Central regions	GALGADUD
2021	In-covid 19	Male	Old	MDR	Central regions	GALGADUD
2021	In-covid 19	Male	Old	MDR	Central regions	Mudug
2021	In-covid 19	Male	Old	MDR	Central regions	Mudug
2021	In-covid 19	Male	Old	MDR	Central regions	Mudug
2021	In-covid 19	Male	Old	MDR	Central regions	Mudug
2021	In-covid 19	Male	Old	MDR	Central regions	Mudug
2021	In-covid 19	Male	Old	MDR	Central regions	Mudug
2021	In-covid 19	Male	Old	MDR	Central regions	Mudug
2021	In-covid 19	Female	Old	MDR	Central regions	Mudug
2021	In-covid 19	Male	Young	MDR	Central regions	Mudug
2021	In-covid 19	Male	Old	MDR	Central regions	Mudug
2021	In-covid 19	Male	Old	MDR	Non-central regions	Nugal
2021	In-covid 19	Female	Old	MDR	Non-central regions	Nugal
2021	In-covid 19	Male	Old	MDR	Non-central regions	Nugal
2021	In-covid 19	Male	Old	MDR	Non-central regions	Nugal
2021	In-covid 19	Male	Old	MDR	Non-central regions	Nugal
2021	In-covid 19	Female	Old	MDR	Non-central regions	Nugal
2021	In-covid 19	Female	Old	MDR	Non-central regions	Nugal
2021	In-covid 19	Male	Old	MDR	Non-central regions	Bari
2021	In-covid 19	Male	Old	MDR	Non-central regions	Bari
2021	In-covid 19	Female	Old	MDR	Non-central regions	Nugal
2021	In-covid 19	Female	Old	MDR	Central regions	Mudug
2021	In-covid 19	Male	Old	MDR	Central regions	Mudug
2021	In-covid 19	Male	Young	MDR	Central regions	Mudug
2021	In-covid 19	Female	Old	MDR	Non-central regions	Bari
2021	In-covid 19	Female	Old	MDR	Non-central regions	Nugal
2021	In-covid 19	Male	Old	MDR	Non-central regions	Karkar
2021	In-covid 19	Male	Old	MDR	Non-central regions	Nugal
